# Supplementary material for: Morpho-physiolological and qualitative traits of a bread wheat collection spanning a century of breeding in Italy
Source: Biodivers Data J. 2015 Aug 14;(3):e4760. doi: 10.3897/BDJ.3.e4760 (PMC4563155; doi:10.3897/BDJ.3.e4760)
Supplement: Supplementary material 1 — List of the materials, pedigree, year of release or registration and collection codes [file biodiversity_data_journal-3-e4760-s001.xls]

## Sheet: Foglio1
Table 1. List of the materials, pedigree, year of release or registration and collection codes
Accession	Pedigree	Yeara	SCV codeb
Andriolo	landrace	n.a.	SCV-TA00040
Bianchetta	landrace	n.a.	SCV-TA00132
Bianco Nostrale	landrace	n.a.	SCV-TA00141
Carosella	landrace	n.a.	SCV-TA00192
Carosella b	landrace	n.a.	SCV-TA00193
Chianti	landrace	n.a.	SCV-TA00210
Chianti	landrace	n.a.	SCV-TA00211
Cologna lunga	landrace	n.a.	SCV-TA00230
Cologna lunga	landrace	n.a.	SCV-TA00231
Dente di cane	landrace	n.a.	SCV-TA00289
Gentilbianco	landrace	n.a.	SCV-TA00440
Gentilrosso	landrace	n.a.	SCV-TA00443
Gentilrosso	landrace	n.a.	SCV-TA00444
Gentilrosso	landrace	n.a.	SCV-TA00445
Gentilrosso	landrace	n.a.	SCV-TA00446
Gentilrosso	landrace	n.a.	SCV-TA00447
Majorca	landrace	n.a.	SCV-TA00657
Martinella	landrace	n.a.	SCV-TA00676
Marzuolo	landrace	n.a.	SCV-TA00680
Marzuolo	landrace	n.a.	SCV-TA00681
Marzuolo	landrace	n.a.	SCV-TA00682
Morru Canu	landrace	n.a.	SCV-TA00721
Morru Canu	landrace	n.a.	SCV-TA00722
Precoce bianco	landrace	n.a.	SCV-TA00819
Precoce di Piemonte	landrace	n.a.	SCV-TA00820
Rieti/1	landrace	n.a.	SCV-TA00881
Rieti/2	landrace	n.a.	SCV-TA00882
Rieti/3	landrace	n.a.	SCV-TA00883
Rieti/4	landrace	n.a.	SCV-TA00884
Rieti/5	landrace	n.a.	SCV-TA00885
Rieti/6	landrace	n.a.	SCV-TA00886
Rieti/7	landrace	n.a.	SCV-TA00887
Rieti/9	landrace	n.a.	SCV-TA00888
Rieti/10	landrace	n.a.	SCV-TA00889
Rieti/11	landrace	n.a.	SCV-TA00890
Rosso delle Langhe	landrace	n.a.	SCV-TA00904
Rosso Olona	landrace	n.a.	SCV-TA00909
Rosso Piemonte	landrace	n.a.	SCV-TA00910
Solina	landrace	n.a.	SCV-TA01025
Solina	landrace	n.a.	SCV-TA01027
Solina 2	landrace	n.a.	SCV-TA01028
Solina 3	landrace	n.a.	SCV-TA01029
Solina 4	landrace	n.a.	SCV-TA01030
Solina 5	landrace	n.a.	SCV-TA01031
Solina 6	landrace	n.a.	SCV-TA01032
Solina a	landrace	n.a.	SCV-TA01033
Solina b	landrace	n.a.	SCV-TA01034
Trigo Cossu	landrace	n.a.	SCV-TA01134
Trigo Cossu	landrace	n.a.	SCV-TA01135
Trigo Cossu	landrace	n.a.	SCV-TA01136
Bianchetta 83	landrace	n.a.	SCV-TA00134
Bianchetta 83	landrace	n.a.	SCV-TA00135
Bianchetta /a	landrace	n.a.	SCV-TA00139
Bianchetta/b	landrace	n.a.	SCV-TA00140
Cologna 188	Selection from Cologna	n.a.	SCV-TA00225
Cologna 21 a	Selection from Cologna	n.a.	SCV-TA00226
Cologna 21 b	Selection from Cologna	n.a.	SCV-TA00227
Cologna 80	Selection from Cologna	n.a.	SCV-TA00228
Cologna 83	Selection from Cologna	n.a.	SCV-TA00229
Frassineto	Selection from Gentilrosso	n.a.	SCV-TA00397
Frassineto	Selection from Gentilrosso	n.a.	SCV-TA00398
Frassineto 405	Selection from Gentilrosso	n.a.	SCV-TA00399
Gentilrosso 13	Selection from Gentilrosso	n.a.	SCV-TA00448
Gentilrosso 160	Selection from Gentilrosso	n.a.	SCV-TA00449
Gentilrosso 4	Selection from Gentilrosso	n.a.	SCV-TA00450
Gentilrosso 48	Selection from Gentilrosso	n.a.	SCV-TA00452
Gentilrosso 58	Selection from Gentilrosso	n.a.	SCV-TA00454
Gentilrosso fam. 48	Selection from Gentilrosso	n.a.	SCV-TA00455
Gua' 113	Selection from Rieti	n.a.	SCV-TA00493
Caruso Girolamo (Inallettabile 8)	Selection from Inallettabile	n.a.	SCV-TA00533
Inallettabile 8 (Girolamo Caruso)	Selection from Inallettabile	n.a.	SCV-TA00534
Inallettabile	Selection from Hatif Inversable Vilmorin	n.a.	SCV-TA00535
Inallettabile 96	Selection from Inallettabile	n.a.	SCV-TA00536
Inallettabile 210	Selection from Inallettabile	n.a.	SCV-TA00537
Inallettabile 3 (Vittorio Niccoli)	Selection from Inallettabile	n.a.	SCV-TA00538
Inallettabile 95	Selection from Inallettabile	n.a.	SCV-TA00539
Inallettabile 961	Selection from Inallettabile	n.a.	SCV-TA00540
Inallettabile Todaro	Selection from Inallettabile	n.a.	SCV-TA00541
Majorca 47	Selection from Majorca Bianca	n.a.	SCV-TA00658
Majorca 68	Selection from Majorca Bianca	n.a.	SCV-TA00659
Majorica 47	Selection from Majorca Bianca	n.a.	SCV-TA00660
Marzuolo Aqui 3	Selection from Marzuolo	n.a.	SCV-TA00684
Marzuolo Aqui 4a	Selection from Marzuolo	n.a.	SCV-TA00685
Marzuolo Aqui 4b	Selection from Marzuolo	n.a.	SCV-TA00686
Marzuolo Aqui 4c	Selection from Marzuolo	n.a.	SCV-TA00687
Marzuolo Calabrese	Selection from Marzuolo	n.a.	SCV-TA00688
Marzuolo Val Pusteria	Selection from Marzuolo	n.a.	SCV-TA00690
Marzuolo Toscano	Selection from Marzuolo	n.a.	SCV-TA00692
Marzuolo Toscano	Selection from Marzuolo	n.a.	SCV-TA00693
Rosso Leonessa	Rieti/Prince Albert	1905	SCV-TA00906
Apulia/b1	Rieti/Spelta bianco aristato	1914	SCV-TA00050
Apulia/b2	Rieti/Spelta bianco aristato	1914	SCV-TA00051
Ardito	Wilhelmina Tarwe/Rieti 21//Akakomugi	1916	SCV-TA00057
Ardito/1	Wilhelmina Tarwe/Rieti 21//Akakomugi	1916	SCV-TA00058
Ardito/2	Wilhelmina Tarwe/Rieti 21//Akakomugi	1916	SCV-TA00059
Ardito/3	Wilhelmina Tarwe/Rieti 21//Akakomugi	1916	SCV-TA00060
Ardito/4	Wilhelmina Tarwe/Rieti 21//Akakomugi	1916	SCV-TA00061
Mentana	Wilhelmina Tarwe/Rieti 21//Akakomugi	1918	SCV-TA00701
Mentana	Wilhelmina Tarwe/Rieti 21//Akakomugi	1918	SCV-TA00702
Villa Glori/1	Wilhelmina Tarwe/Rieti 67//Akakomugi	1918	SCV-TA01200
Villa Glori/2	Wilhelmina Tarwe/Rieti 67//Akakomugi	1918	SCV-TA01201
Villa Glori/3	Wilhelmina Tarwe/Rieti 67//Akakomugi	1918	SCV-TA01202
Cambio	Rieti/Prince Albert	1920	SCV-TA00175
Balilla	Duro di Puglia/Akakomugi	1921	SCV-TA00112
Albimonte	Hatif Inversable Vilmorin/Akakomugi	1923	SCV-TA00028
Albimonte/b1	Hatif Inversable Vilmorin/Akakomugi	1923	SCV-TA00029
Albimonte/b2	Hatif Inversable Vilmorin/Akakomugi	1923	SCV-TA00030
Catria	Hatif Inversable Vilmorin/Rieti	1923	SCV-TA00196
Catria	Hatif Inversable Vilmorin/Rieti	1923	SCV-TA00198
Apulia Precoce/1	Apulia/Ardito	1926	SCV-TA00048
Apulia Precoce/2	Apulia/Ardito	1926	SCV-TA00049
Comandante Baudi/1	Hatif Inversable Vilmorin/Rieti//Ardito	1926	SCV-TA00239
Comandante Baudi/2	Hatif Inversable Vilmorin/Rieti//Ardito	1926	SCV-TA00240
Tevere	Hatif Inversabile/Rieti//Ardito	1926	SCV-TA01089
Libero (Littorio)	Apulia/Ardito	1927	SCV-TA00596
Libero (Littorio)/1	Apulia/Ardito	1927	SCV-TA00598
Libero (Littorio)/2	Apulia/Ardito	1927	SCV-TA00599
Libero (Littorio)/3	Apulia/Ardito	1927	SCV-TA00600
Ausonia	Wilhelmina Tarwe/Rieti 67//Akakomugi/3/Ardito	1928	SCV-TA00093
Autonomia	Frassineto 405/Mentana	1930	SCV-TA00094
Autonomia	Frassineto 405/Mentana	1930	SCV-TA00095
Impeto	Frassineto 405/Villa Glori	1930	SCV-TA00528
Rosso di Salmour	Rosso aristato di Salmour/Villa Glori	n.a.	SCV-TA00905
Damiano	(Rieti/W.Tarwe)m.67//Akagomughi	1931	SCV-TA00267
Damiano	(Rieti/W.Tarwe)m.67//Akagomughi	1931	SCV-TA00268
S. Pastore	Balilla/Villa Glori	1931	SCV-TA00946
S. Pastore/1	Balilla/Villa Glori	1931	SCV-TA00947
S. Pastore/2	Balilla/Villa Glori	1931	SCV-TA00948
Salto/1	Wilhelmina Tarwe/Rieti 67//Akakomugi/3/Ardito	1931	SCV-TA00970
Salto/2	Wilhelmina Tarwe/Rieti 67//Akakomugi/3/Ardito	1931	SCV-TA00971
Mentana mutico	Mutant of Mentana	1932	SCV-TA00705
Vivenza	Mentana/Frassineto 405	1932	SCV-TA01220
Vivenza	Mentana/Frassineto 405	1932	SCV-TA01221
Autonomia A	Frassineto 405/Mentana	1938	SCV-TA00096
Autonomia B	Frassineto 405/Mentana	1938	SCV-TA00097
Bassi Lauro	n.a.	n.a.	SCV-TA00119
Aquila	S.Giovanni/Damiano	1940	SCV-TA00052
Funo	Duecentodieci/Damiano	1944	SCV-TA00411
Fiorello	Cologna188/Damiano	1947	SCV-TA00364
Mara/a	Autonomia/Aquila	1947	SCV-TA00662
Mara/b	Autonomia/Aquila	1947	SCV-TA00663
Mara/c	Autonomia/Aquila	1947	SCV-TA00664
Fortunato	Bassi Lauro /Damiano	1948	SCV-TA00391
Freccia	Autonomia/Aquila	1949	SCV-TA00402
Grifo	Autonomia/Aquila	1949	SCV-TA00490
Rondine	Autonomia/Aquila	1950	SCV-TA00901
Abbondanza	Autonomia/Fontarronco	1951	SCV-TA0005
Abbondanza	Autonomia/Fontarronco	1951	SCV-TA0006
Produttore S. 6	Salto//Sajtama-27/Quaderna	1954	SCV-TA00831
Leonardo	Bandi//S. Pastore/Damiano	1955	SCV-TA00586
Leone	S. Pastore/Funo-222-51-2//Carme 53/43	1955	SCV-TA00588
Dragone	Autonomia/Aquila	1956	SCV-TA00300
Dragone	Autonomia/Aquila	1956	SCV-TA00301
Glutinoso	Ardito//Mottin/Norin 2	1957	SCV-TA00474
Argelato	Mara/Orlandi	1959	SCV-TA00064
Marzotto	Mara/Impeto	1959	SCV-TA00679
Dardo	Mara/Fortunato	1963	SCV-TA00278
Dardo	Mara/Fortunato	1963	SCV-TA00279
Dardo	Mara/Fortunato	1963	SCV-TA00280
Lontra	Fortunato/Freccia//ATM 43	1963	SCV-TA00627
Frassino	Fortunato/Mara	1964	SCV-TA00400
Impetuoso	Impeto/Mara	1964	SCV-TA00531
Libellula	Tevere/Giuliari//S. Pastore	1965	SCV-TA00594
Libellula	Tevere/Giuliari//S. Pastore	1965	SCV-TA00595
Dusi	Autonomia/S.Pastore	1970	SCV-TA00304
Dusi 3	Autonomia/S.Pastore	1970	SCV-TA00305
Dusi 3a	Autonomia/S.Pastore	1970	SCV-TA00306
Dusi 3b	Autonomia/S.Pastore	1970	SCV-TA00307
Irnerio	Produttore S.6/Manitoba-2-P	1970	SCV-TA00545
Strampelli Nazareno	Libero//S.Pastore/Jacometti 49	1970	SCV-TA01069
Strampelli Nazareno	Libero//S.Pastore/Jacometti 49	1970	SCV-TA01070
Orso	Funo/Produttore	1972	SCV-TA00777
Adria	S.Pastore/Gallini//Mara	1974	SCV-TA00012
Aquileja	Tevere/Giuliari//Gallini	1974	SCV-TA00055
Mec	Marzotto/Combine	1974	SCV-TA00696
Costante	Mara/Fortunato	1978	SCV-TA00256
Chiarano	S. Pastore/Riley 67//Argelato	1979	SCV-TA00212
Salmone	Bezostaja-1/Glutinoso	1980	SCV-TA00966
Gemini	Autonomia//Autonomia/Aquila	1981	SCV-TA00431
Leopardo	Leone/Libellula//Irnerio	1981	SCV-TA00591
Manital	Marzotto/Mendos	1981	SCV-TA00661
Centauro	Irnerio/Strampelli	1983	SCV-TA00200
Etruria	Bezostaja//Costante/Argelato	1983	SCV-TA00330
Pandas	Orso//Bezostaja/S1//Generoso 7/C.Marzotto	1983	SCV-TA00796
Abano	Erytrospermum/RB 11//Marzotto	1985	SCV-TA00002
Arquà	Rueskea/Rb11//Marzotto	1985	SCV-TA00078
Brasilia	Osijeka 20/Libellula/Bezostaja//Zlatina-Dolina	1985	SCV-TA00159
Loreto	Fiorello/Gallini//Manitoba	1985	SCV-TA00628
Loreto	Fiorello/Gallini//Manitoba	1985	SCV-TA00629
Oderzo	Argo/Ben Hur//Lontra/Ben Hur	1985	SCV-TA00769
Bolero	Linea 2625-267/Talent	1987	SCV-TA00153
Eridano	Irnerio/SuperX	1989	SCV-TA00322
Golia	Manital/Orso	1989	SCV-TA00477
Barra	Marzotto/Mutant of Anza//Inia	1990	SCV-TA00118
Mieti	Mec/Vinci	1992	SCV-TA00708
Mol	Manital//Orso/Loreto	1992	SCV-TA00715
Serio	Multiple cross	1993	SCV-TA01004
Colfiorito	Irnerio/IS 237 T//Argelato	1995	SCV-TA00221
Sagittario	Adam/Z282	1995	SCV-TA00961
Soissons	Iena/HN35	1995	SCV-TA01301
Bilancia	Centauro/Chiarano	1996	SCV-TA00142
Freccia	Pandas/119	1997	SCV-TA00401
Isengrain	Apollo/Soissons	1997	SCV-TA00549
Salgemma	Centauro/Gemini	1997	SCV-TA00964
Sangiacomo	S.Pastore/Conte Marzotto//Loreto	1997	SCV-TA00978
Apache	Axial/NRPB 844233	1998	SCV-TA00044
Belfiore	Chiarano//PSV509/Centauro	1999	SCV-TA00122
Buon Pastor	S. Pastore/Marzotto/Loreto//Atlas/Mara//Pavonis///Loreto	2000	SCV-TA00165
Palesio	Pandas/Recital	2000	SCV-TA00793
Artico	Multiple cross	2001	SCV-TA00081
Blasco	Oderzo/Barra	2002	SCV-TA00145
Bologna	H89092/H89136//Soissons	2002	SCV-TA01253
PR22R58	Victo/FVP0040//XXC31	2002	SCV-TA00816
A 416	Genio/Centauro//Genio	2003	SCV-TA00001
Aubusson	Tremie/91B294	2003	SCV-TA01250
Bramante	Victo/Soissons	2003	SCV-TA00158
Geronimo	Bolero/Mieti	2003	SCV-TA00464
Palladio	Pandas/Soissons	2003	SCV-TA00794
Colledoro	Irnerio/Sel. CY (F5)//Falcon	2005	SCV-TA00222
Exotic	Etecho/Vivant	2005	SCV-TA00336
Antille	n.a.	2006	SCV-TA01245
Bandera	Geppetto/Apache//8248	2008	SCV-TA01251
Solehio	Isengrain/Ornicar	2008	SCV-TA01304
Altamira	96248/Isengrain	2009	SCV-TA01241
Arrocco	Isengrain/Virtuose//Moaba	2009	SCV-TA01248
Zanzibar	Frelon/61601//Capnor/Parador	2009	SCV-TA01319
a n.a.: not available
b The code refers to the germplasm collection at CREA-SCV
