# Supplementary material for: Morpho-physiolological and qualitative traits of a bread wheat collection spanning a century of breeding in Italy
Source: Biodivers Data J. 2015 Aug 14;(3):e4760. doi: 10.3897/BDJ.3.e4760 (PMC4563155; doi:10.3897/BDJ.3.e4760)
Supplement: Supplementary material 2 — Morpho-physiological and qualitative data obtained from the lines under study across two locations (SAL and LO) and two growing seasons (2011-12 and 2012-13). [file biodiversity_data_journal-3-e4760-s002.xls]

## Sheet: database
SCV code	Line	HD	PH	SL	Sp/P	Se/S	SeL	TKW	PC	SSV	sSSV	GH	SS	SD	AW	GC	SeC	Ha	Location	Growing season
40	ANDRIOLO	25	144	8.4	17	42.6	7.3	50.8	15.9	45	2.83019	1	1	2	3	1	1	M	SAL	2011-12
132	BIANCHETTA	25	136	8	19	54.6	7.6	53.4	13.7	37	2.70073	1	2	2	1	1	2	M	SAL	2011-12
141	BIANCO NOSTRALE	33	141	13.4	18	53.6	8	54.6	16.5	35	2.12121	2	3	1	3	2	1	M	SAL	2011-12
192	CAROSELLA	32	155	11.9	20	36.4	7.7	52.5	14.9	49	3.28859	1	1	2	1	2	2	M	SAL	2011-12
193	CAROSELLA B	26	106	7.2	20	61.4	7.6	47.8	14.3	30	2.0979	1	2	3	1	2	1	M	SAL	2011-12
210	CHIANTI	24	107	6.4	17	52.6	6.6	49.3	16.8	34	2.02381	1	2	3	1	2	2	M	SAL	2011-12
211	CHIANTI	22	133	7.1	16	34.8	6.7	41	15	60	4	1	3	2	1	2	1	H	SAL	2011-12
230	COLOGNA LUNGA	32	165	14.8	21	59.2	8.1	51.8	15.6	40	2.5641	1	1	1	3	2	1	M	SAL	2011-12
231	COLOGNA LUNGA	33	162	14	20	57.4	8.1	50.3	16.9	40	2.36686	1	1	1	3	2	1	M	SAL	2011-12
289	DENTE DI CANE	32	172	13.2	20	52	7.6	49.7	16	42	2.625	1	1	1	3	2	1	M	SAL	2011-12
440	GENTIL BIANCO	37	138	8.8	20	47.2	7	51	15.1	40	2.64901	1	3	2	3	2	1	S	SAL	2011-12
443	GENTIL ROSSO	34	167	13.2	18	40.6	7.5	51.9	16.3	41	2.51534	2	3	1	1	2	1	M	SAL	2011-12
444	GENTIL ROSSO	33	170	15.8	22	49.2	8.3	57.8	16.4	45	2.7439	2	3	1	1	2	1	M	SAL	2011-12
445	GENTIL ROSSO	33	160	16.4	22	58.2	8.4	57.2	15.6	43	2.75641	2	3	1	2	2	1	H	SAL	2011-12
446	GENTIL ROSSO	30	164	14.52	19	43	7.3	57.9	16.2	43	2.65432	1	3	1	1	2	1	M	SAL	2011-12
447	GENTIL ROSSO	32	165	12	21	42.8	8.1	55.5	15.3	42	2.7451	1	3	2	2	2	2	M	SAL	2011-12
657	MAJORCA	31	166	11.2	19	45.6	7.7	49.3	16.1	46	2.85714	2	1	2	4	1	2	M	SAL	2011-12
676	MARTINELLA	21	100	8.6	17	47.8	7.6	44.6	16.5	50	3.0303	1	3	2	3	2	1	H	SAL	2011-12
680	MARZUOLO	38	159	12.4	21	50.8	7	43.4	17.3	40	2.31214	2	3	2	3	1	1	M	SAL	2011-12
681	MARZUOLO	20	94	8.7	18	43.8	7.7	49.9	14.8	61	4.12162	2	3	2	3	2	1	H	SAL	2011-12
682	MARZUOLO	38	153	11.7	20	46.4	7.2	44.6	16	40	2.5	2	3	2	3	1	1	M	SAL	2011-12
721	MORRU CANU	30	165	11.1	20	44.6	7.5	48.7	17.4	26	1.49425	2	3	2	4	1	1	M	SAL	2011-12
722	MORRU CANU	31	164	11.8	19	46.6	7.2	54.3	14.7	28	1.90476	2	3	2	4	1	1	M	SAL	2011-12
819	PRECOCE BIANCO	18	116	7.2	16	41.4	7.2	53.3	14.5	45	3.10345	1	1	2	3	2	2	M	SAL	2011-12
820	PRECOCE DI PIEMONTE	39	145	10.3	20	57.8	6.9	49.4	12.9	33	2.55814	2	3	2	1	2	2	S	SAL	2011-12
881	RIETI/1	35	152	14	20	52.8	7.8	51.2	15.3	44	2.87582	2	3	1	4	2	1	M	SAL	2011-12
889	RIETI/10	33	160	17.22	20	53.4	7.2	45	16.8	40	2.38095	2	3	1	3	2	1	H	SAL	2011-12
890	RIETI/11	32	168	14.4	20	52.2	8	48.4	17.8	44	2.47191	2	3	1	3	2	1	M	SAL	2011-12
882	RIETI/2	34	150	15.36	21	66	7.1	43.9	15.1	41	2.71523	2	3	1	3	2	1	S	SAL	2011-12
883	RIETI/3	30	150	15.4	21	53.4	7	47.7	16	44	2.75	2	3	1	3	2	1	S	SAL	2011-12
884	RIETI/4	32	160	16.44	22	64.2	7.1	42.1	15.1	48	3.17881	2	3	1	3	2	1	S	SAL	2011-12
885	RIETI/5	31	162	12	17	41	7.7	51.4	14.5	41	2.82759	2	3	1	4	2	1	M	SAL	2011-12
886	RIETI/6	33	162	17.74	23	60.4	6.9	44.9	14.5	33	2.27586	2	3	1	3	2	1	M	SAL	2011-12
887	RIETI/7	34	154	17.84	22	83	7.2	44.4	15.1	35	2.31788	2	3	1	3	2	1	S	SAL	2011-12
888	RIETI/9	32	170	15	21	49.2	7.1	47	14.2	42	2.95775	2	3	1	4	2	1	H	SAL	2011-12
904	ROSSO DELLE LANGHE	34	177	12.8	18	40.6	8.5	45.4	18.2	35	1.92308	2	3	1	3	1	1	M	SAL	2011-12
909	ROSSO OLONA	34	180	12.2	18	40	8.3	41.6	16	34	2.125	2	1	1	3	1	1	M	SAL	2011-12
910	ROSSO PIEMONTE	33	164	14	19	39.4	8	53.6	17.5	35	2	2	3	1	3	1	1	M	SAL	2011-12
1027	SOLINA	31	156	12.2	18	37.8	8.5	58.4	15.4	35	2.27273	2	3	1	3	2	1	S	SAL	2011-12
1025	SOLINA	31	162	12.8	19	46.8	7.6	44.6	16.3	19	1.16564	3	3	1	3	2	1	M	SAL	2011-12
1028	SOLINA 2	35	156	9.8	16	30.6	8.1	46.2	17.5	41	2.34286	3	3	2	3	2	1	M	SAL	2011-12
1029	SOLINA 3	34	156	11.6	17	40.4	8	54.5	16.1	45	2.79503	3	3	1	3	2	1	M	SAL	2011-12
1030	SOLINA 4	33	148	10.8	15	33	7.2	48.8	16.1	52	3.22981	3	3	1	4	2	1	M	SAL	2011-12
1031	SOLINA 5	38	136	11.8	16	37.4	8	48.2	15.8	48	3.03797	3	3	1	4	2	1	M	SAL	2011-12
1032	SOLINA 6	35	146	9.8	17	35.6	8.9	51.6	17.4	47	2.70115	3	3	2	3	2	1	M	SAL	2011-12
1033	SOLINA A	32	150	13	19	56.2	7.6	46.5	15.4	25	1.62338	2	3	1	3	2	1	M	SAL	2011-12
1034	SOLINA B	31	155	12	17	45.4	7.7	45.7	14.4	24	1.66667	2	3	1	3	2	1	M	SAL	2011-12
1134	TRIGO COSSU	34	153	12	20	42	7.4	45.3	15.4	23	1.49351	2	3	2	1	1	2	M	SAL	2011-12
1135	TRIGO COSSU	35	146	11.2	20	30.2	7.5	53.2	16.4	30	1.82927	2	3	2	1	1	1	M	SAL	2011-12
1136	TRIGO COSSU	34	148	12	22	44	7.3	44.7	16.8	31	1.84524	2	3	2	1	1	1	M	SAL	2011-12
139	Bianchetta /A	38	149	14.4	21	49.6	7.7	49.9	16.8	36	2.14286	3	3	1	1	2	1	M	SAL	2011-12
134	Bianchetta 83	40	151	10.8	19	49.6	7.5	39.8	16.7	48	2.87425	1	3	2	2	2	2	S	SAL	2011-12
135	Bianchetta 83	38	135	8.1	16	32.6	7.4	47.3	14.5	40	2.75862	1	3	2	2	2	2	M	SAL	2011-12
140	Bianchetta/B	38	136	11	18	40.6	7.8	46.6	16	45	2.8125	2	3	2	3	2	1	M	SAL	2011-12
533	CARUSO GIROLAMO (INALLETTABILE 8)	39	143	12.12	21	60.6	6.8	50.7	15.7	43	2.73885	3	3	2	1	2	2	M	SAL	2011-12
225	COLOGNA 188	36	142	12.4	17	38	9.4	72.3	15.2	40	2.63158	2	1	1	4	2	1	S	SAL	2011-12
226	COLOGNA 21 A	36	156	14	19	47.2	10	76.5	16.7	33	1.97605	2	1	1	4	2	1	S	SAL	2011-12
227	COLOGNA 21 B	27	124	10.4	19	50.2	7.5	49.8	14	50	3.57143	1	3	2	1	2	1	H	SAL	2011-12
228	COLOGNA 80	33	144	13	17	32.4	8.3	61.7	16.4	45	2.7439	1	1	1	4	2	1	M	SAL	2011-12
229	COLOGNA 83	33	152	14.9	21	36.4	7.5	49	16.4	31	1.89024	2	3	1	1	2	1	M	SAL	2011-12
397	FRASSINETO	32	158	11.2	18	33	7.6	50.5	17.8	50	2.80899	1	3	2	1	2	2	M	SAL	2011-12
398	FRASSINETO	32	162	11.4	18	31	7.8	55.5	16.8	50	2.97619	1	3	2	1	2	2	M	SAL	2011-12
399	FRASSINETO 405	33	175	12.2	18	35.4	8	54.1	16.4	49	2.9878	1	3	1	1	2	2	M	SAL	2011-12
448	GENTIL Rosso 13	31	150	10.4	21	59.2	6.5	42.6	17.3	39	2.25434	1	3	2	3	1	1	M	SAL	2011-12
449	GENTIL Rosso 160	38	166	14.6	19	40.2	7.7	44.1	17.9	40	2.23464	1	3	1	4	1	1	M	SAL	2011-12
450	GENTIL Rosso 4	37	145	11.6	17	41.6	8	50.6	17.8	52	2.92135	2	1	1	3	1	1	M	SAL	2011-12
452	GENTIL Rosso 48	35	158	12	20	59.2	8	48.1	15.9	31	1.94969	2	3	2	2	2	1	S	SAL	2011-12
454	GENTIL Rosso 58	34	167	14.2	20	37.8	8.4	57.3	14.7	42	2.85714	2	3	1	1	2	1	M	SAL	2011-12
455	GENTIL Rosso fam. 48	31	153	12.4	19	35.4	8	56.4	14.9	46	3.08725	1	3	1	1	2	1	M	SAL	2011-12
493	GUA' 113	33	138	11.3	21	58.6	7.1	38.7	15.7	44	2.80255	1	3	2	3	2	1	S	SAL	2011-12
534	INALLETABILE 8 (GIROLAMO CARUSO)	35	152	11.4	19	31.8	8	46.1	14.9	35	2.34899	2	3	2	1	2	1	M	SAL	2011-12
535	INALLETTABILE	38	137	10.4	20	50.2	7.5	57.8	16.8	47	2.79762	2	3	2	3	2	2	S	SAL	2011-12
536	INALLETTABILE 96	35	157	10.6	19	45.6	8.4	50.3	16.4	40	2.43902	2	3	2	3	2	1	M	SAL	2011-12
537	INALLETTABILE 210	26	105	7	18	55.2	7.2	48.8	15.3	34	2.22222	1	2	3	1	2	1	M	SAL	2011-12
538	INALLETTABILE 3 (VITTORIO NICOLI)	41	150	13.9	22	64.4	7.2	49	15.4	27	1.75325	2	3	2	1	2	1	H	SAL	2011-12
539	INALLETTABILE 95	40	146	13.36	22	73.6	6.9	52.9	14.8	36	2.43243	2	3	2	1	2	2	M	SAL	2011-12
540	INALLETTABILE 961	40	140	9.2	17	41	7	62.5	15.7	33	2.10191	3	3	2	3	2	2	M	SAL	2011-12
541	INALLETTABILE TODARO	40	142	14.08	22	66	6.7	52.1	15.3	39	2.54902	3	3	2	1	2	1	M	SAL	2011-12
658	MAJORCA 47	39	151	12.72	19	60	6.6	46.7	16.6	32	1.92771	1	3	1	1	2	2	M	SAL	2011-12
659	MAJORCA 68	33	166	10.8	18	34.6	7.8	54.7	16.3	30	1.84049	1	3	2	1	2	1	M	SAL	2011-12
660	MAJORICA 47	33	143	9.2	18	42	7.6	49.2	14.8	29	1.95946	1	3	2	3	2	2	M	SAL	2011-12
684	MARZUOLO AQUI 3	35	155	13.4	19	44.4	7.5	42.4	16.3	31	1.90184	1	3	1	3	2	1	M	SAL	2011-12
685	MARZUOLO AQUI 4A	26	123	11.8	19	52.2	6.7	39	13.9	32	2.30216	1	3	2	3	2	1	M	SAL	2011-12
686	MARZUOLO AQUI 4B	41	174	10.9	19	48.6	7.2	44.9	14.3	47	3.28671	3	3	2	4	1	1	M	SAL	2011-12
687	MARZUOLO AQUI 4C	26	142	6.8	20	51.8	7.3	43.3	16.7	29	1.73653	1	2	3	1	1	1	H	SAL	2011-12
688	MARZUOLO CALABRESE	34	144	10.9	21	48.4	8	41.4	16	18	1.125	2	1	2	4	2	1	H	SAL	2011-12
692	MARZUOLO TOSCANO	33	162	13	19	47.4	7.2	42.8	16.9	38	2.24852	1	1	1	3	2	1	M	SAL	2011-12
693	MARZUOLO TOSCANO	34	168	11.6	19	41.6	7.4	40.1	16.7	38	2.27545	1	1	2	3	2	1	M	SAL	2011-12
690	MARZ VAL PUSTERIA	40	150	12.2	20	59.6	7.4	39.4	16.9	39	2.30769	2	1	2	3	1	1	M	SAL	2011-12
28	ALBIMONTE	25	122	10.4	21	78	7.5	48.1	14.8	42	2.83784	1	3	2	3	1	2	S	SAL	2011-12
29	ALBIMONTE/B1	27	122	9.4	20	63.6	6.6	43.8	15.4	35	2.27273	1	3	2	3	1	1	M	SAL	2011-12
30	ALBIMONTE/B2	26	125	9.6	21	78	7.3	47.8	13.7	42	3.06569	1	3	2	3	1	2	S	SAL	2011-12
50	APULIA/B1	22	147	9.8	17	53.2	7.7	54.9	15.9	35	2.20126	2	1	2	3	2	1	M	SAL	2011-12
51	APULIA/B2	22	140	8.7	17	47	7.7	52.1	14.9	38	2.55034	2	1	2	3	2	1	M	SAL	2011-12
57	ARDITO	26	112	7.24	18	56.6	6.7	39.6	15.3	29	1.89542	1	3	2	3	1	1	S	SAL	2011-12
58	ARDITO / 1	26	112	8.6	19	81.4	7.2	43	15.4	49	3.18182	1	3	2	3	1	1	S	SAL	2011-12
59	ARDITO / 2	26	110	8.6	19	61.2	6.6	40.5	14.9	28	1.87919	1	3	2	3	1	1	M	SAL	2011-12
60	ARDITO / 3	26	112	9	20	70.6	6.6	40	14.6	29	1.9863	1	3	2	3	1	1	S	SAL	2011-12
61	ARDITO / 4	26	112	8.6	19	74.2	6.5	41.8	14.9	31	2.08054	1	3	2	3	1	1	S	SAL	2011-12
112	BALILLA	19	115	6.2	16	57.4	7.4	48.2	15.5	33	2.12903	1	2	3	3	1	1	M	SAL	2011-12
175	CAMBIO /1	32	154	11.64	17	38	7.5	56.6	16.5	32	1.93939	1	3	1	3	2	1	M	SAL	2011-12
196	CATRIA	45	135	9.1	21	56.8	7	44.1	15.2	32	2.10526	3	1	2	1	2	1	M	SAL	2011-12
198	CATRIA/1	29	114	8.8	21	80.6	7.7	45.1	14	24	1.71429	1	2	2	1	1	1	S	SAL	2011-12
267	DAMIANO	25	104	7.4	20	59.2	7	42.6	16.4	48	2.92683	1	3	3	2	2	1	M	SAL	2011-12
268	DAMIANO	24	90	6.2	19	69	7	39.6	16.8	43	2.55952	1	2	4	1	2	2	M	SAL	2011-12
701	MENTANA	22	125	9.2	18	64	7.4	50.9	14.2	39	2.74648	1	1	2	3	1	2	S	SAL	2011-12
702	MENTANA	21	120	9.6	18	60	7.8	53.9	14.9	40	2.68456	1	3	2	3	1	2	M	SAL	2011-12
906	ROSSO LEONESSA	38	150	12.8	19	44.8	7.1	47	16.7	50	2.99401	1	3	1	3	1	1	M	SAL	2011-12
1200	VILLA GLORI /1	25	117	7	19	69	6.7	43.7	12.6	24	1.90476	1	2	3	1	1	1	M	SAL	2011-12
1201	VILLA GLORI /2	26	105	7.2	21	64.2	7	45.1	14.8	40	2.7027	2	2	3	1	1	1	M	SAL	2011-12
1202	VILLA GLORI /3	23	104	7.2	20	77	7.3	42.6	13.7	39	2.84672	1	2	3	1	1	1	M	SAL	2011-12
48	APULIA PRECOCE/1	24	131	10.8	17	55.2	7.6	41.7	15.7	50	3.18471	1	3	2	3	2	1	M	SAL	2011-12
49	APULIA PRECOCE/2	22	155	8.9	18	52.4	7.5	55.4	14.7	37	2.51701	1	3	2	3	2	1	M	SAL	2011-12
52	AQUILA	24	120	6.2	17	49.8	7.4	51.1	15.5	48	3.09677	1	2	3	1	2	1	M	SAL	2011-12
93	AUSONIA/1	24	135	8.8	17	57.6	8	49.6	14.1	22	1.56028	1	1	2	1	1	1	M	SAL	2011-12
94	AUTONOMIA	25	135	10.9	20	48.4	6.5	44.8	15.5	57	3.67742	1	3	2	1	2	1	S	SAL	2011-12
95	AUTONOMIA	25	132	9	20	58.4	7	48.7	14.6	50	3.42466	1	1	2	1	2	1	S	SAL	2011-12
96	AUTONOMIA A	34	148	13.2	23	75.2	6.6	42.4	14.8	57	3.85135	1	3	2	1	2	1	H	SAL	2011-12
97	AUTONOMIA B	24	132	9.64	19	59	7.3	50.2	14.1	45	3.19149	1	3	2	1	2	1	M	SAL	2011-12
119	BASSI LAURO	25	113	8.8	20	53.4	7	51.2	14.1	44	3.12057	1	3	2	1	2	1	M	SAL	2011-12
239	COM BAUDI /1	20	135	7.8	16	45	8	50.7	16.7	33	1.97605	1	1	2	3	2	1	M	SAL	2011-12
240	COM BAUDI /2	20	140	9.2	18	57.4	7.6	50.3	14.8	36	2.43243	1	1	2	3	2	1	M	SAL	2011-12
528	IMPETO	23	120	6.6	19	58.6	7	43.9	14.3	44	3.07692	1	2	3	1	2	1	M	SAL	2011-12
598	LIBERO (LITTORIO) /1	23	110	8	19	57	7.7	50.7	15.8	50	3.16456	1	3	2	3	1	1	M	SAL	2011-12
599	LIBERO (LITTORIO) /2	27	120	7.2	19	45.2	7.8	50.4	14.5	45	3.10345	1	3	3	3	1	1	M	SAL	2011-12
596	LIBERO (LITTORIO)	30	118	7.4	19	65.4	7.6	53.4	14.5	36	2.48276	1	3	3	3	1	1	M	SAL	2011-12
600	LIBERO (LITTORIO) /3	29	130	7.8	22	71	6.7	41.2	15	38	2.53333	1	3	3	3	2	1	M	SAL	2011-12
705	MENTANA MUTICO	26	135	6.6	21	56.2	7.2	44.8	17.3	35	2.02312	1	2	4	1	1	1	H	SAL	2011-12
905	ROSSO DI SALMOUR	23	130	7.1	17	48.8	7.2	46.3	16.4	25	1.52439	1	1	2	3	1	1	S	SAL	2011-12
946	S. PASTORE	24	132	7.6	18	53.4	7.4	51.6	13.6	38	2.79412	1	3	2	1	2	1	M	SAL	2011-12
947	S. PASTORE /1	24	114	6.4	19	58.4	7.5	49.5	12.3	19	1.54472	1	3	3	1	1	1	M	SAL	2011-12
948	S. PASTORE /2	25	133	7	19	62.6	7.5	45.9	13.1	22	1.67939	1	3	3	1	1	1	M	SAL	2011-12
970	SALTO /1	27	110	8.2	20	48.2	8	50.8	14.7	34	2.31293	1	3	2	1	2	1	S	SAL	2011-12
971	SALTO /2	26	125	7.4	18	47	7.7	57.5	15.8	50	3.16456	1	2	2	1	2	1	M	SAL	2011-12
1089	TEVERE	21	130	7.6	16	47.8	7.5	51.8	15.8	40	2.53165	1	1	2	3	1	1	M	SAL	2011-12
1220	VIVENZA	24	132	12	22	78.6	6.9	46.3	14.4	48	3.33333	1	3	2	1	2	1	S	SAL	2011-12
1221	VIVENZA	24	143	11.2	22	53.8	7.2	47.5	14.7	46	3.12925	1	3	2	1	2	1	S	SAL	2011-12
5	ABBONDANZA	25	115	9.7	18	58.6	7	48.7	13.5	51	3.77778	1	3	2	1	2	1	S	SAL	2011-12
6	ABBONDANZA	29	108	7.5	17	57.6	6.6	44.2	12.6	40	3.1746	1	3	2	1	2	2	S	SAL	2011-12
300	DRAGONE	24	120	10.8	18	60	7.6	57	14	46	3.28571	2	3	2	1	2	1	S	SAL	2011-12
301	DRAGONE	33	94	12.2	20	82	6.7	41	12.6	35	2.77778	2	3	2	1	2	1	H	SAL	2011-12
364	FIORELLO	26	85	7.8	17	45	8.7	59.3	14.7	54	3.67347	2	1	2	3	2	1	S	SAL	2011-12
391	FORTUNATO	26	98	10.4	21	75.4	7.3	44.6	12.7	44	3.46457	1	3	2	1	1	1	M	SAL	2011-12
402	FRECCIA	29	95	8	20	72	6.7	44.5	14.9	35	2.34899	2	2	2	1	1	1	M	SAL	2011-12
411	FUNO	27	100	9.3	19	71.4	7.4	44.6	14.7	28	1.90476	1	1	2	3	2	1	M	SAL	2011-12
474	GLUTINOSO	25	90	9.4	20	62.2	7.8	49.4	14.2	53	3.73239	1	3	2	3	1	1	M	SAL	2011-12
490	GRIFO	27	100	7.6	19	66.6	7.1	47.6	15.8	45	2.8481	1	2	2	1	2	1	S	SAL	2011-12
586	LEONARDO	26	110	6.8	18	57.6	7.5	52.1	14.2	36	2.53521	1	2	3	1	1	1	M	SAL	2011-12
588	LEONE	27	85	8.6	20	78.4	7	49.8	13.7	39	2.84672	1	3	2	3	1	1	S	SAL	2011-12
662	MARA/A	26	110	10	19	74	7.4	51	12.8	49	3.82812	1	3	2	3	1	1	H	SAL	2011-12
663	MARA/B	28	84	8.4	20	77	7	42.1	14.8	37	2.5	2	3	2	1	2	1	S	SAL	2011-12
664	MARA/C	33	80	8.2	22	72.2	7.4	45.7	16.1	38	2.36025	2	2	3	1	2	1	S	SAL	2011-12
831	PRODUTTORE S. 6	29	90	9	21	66.6	6.6	48.2	12.2	29	2.37705	1	3	2	1	2	1	S	SAL	2011-12
901	RONDINE	27	125	9.8	18	56.4	7.7	48.7	13	44	3.38462	1	1	2	1	2	1	S	SAL	2011-12
12	ADRIA	26	80	7.6	18	55.2	6.5	40.7	12.8	37	2.89062	1	1	2	1	2	1	S	SAL	2011-12
55	AQUILEJA	27	105	7.2	19	59.2	7.6	48.7	13.1	34	2.59542	1	2	3	1	1	2	S	SAL	2011-12
64	ARGELATO	24	87	8.4	19	66.8	6.7	44.6	13.3	42	3.15789	1	1	2	1	2	1	S	SAL	2011-12
256	COSTANTE (MADIF 11)	25	88	8	19	59.6	7.4	47.1	12.8	39	3.04688	1	2	2	1	2	1	S	SAL	2011-12
278	DARDO	24	85	8.4	18	67	7	41.9	14.2	35	2.46479	1	3	2	1	2	1	M	SAL	2011-12
279	DARDO	24	90	10.6	19	45.4	6.5	36	14.6	55	3.76712	1	1	2	2	2	2	H	SAL	2011-12
280	DARDO	24	98	8.4	19	69.8	7	42	13.7	45	3.28467	1	2	2	1	2	1	M	SAL	2011-12
304	DUSI	27	102	8.6	22	77.8	6.5	41.9	14	34	2.42857	2	3	3	1	1	1	M	SAL	2011-12
305	DUSI 3	34	88	10.2	24	71	7	38.3	13.3	43	3.23308	3	3	2	2	2	1	M	SAL	2011-12
306	DUSI 3A	34	90	13	23	80.4	7.4	43.9	14.4	51	3.54167	3	3	2	1	2	1	M	SAL	2011-12
307	DUSI 3B	28	100	7.7	20	71.6	6.5	40	14.4	35	2.43056	2	3	3	1	2	1	M	SAL	2011-12
400	FRASSINO	25	95	8.1	18	53.4	7.3	46.3	13.7	38	2.77372	1	3	2	1	2	2	S	SAL	2011-12
531	IMPETUOSO	25	96	6.8	19	44.4	7.2	46.3	14.5	40	2.75862	1	2	3	1	2	1	M	SAL	2011-12
545	IRNERIO	23	86	8.4	20	58.8	7	46.9	13.6	45	3.30882	1	3	2	1	2	1	M	SAL	2011-12
594	LIBELLULA	23	120	6.6	18	60.4	7.1	51.6	12.4	19	1.53226	1	3	3	1	1	1	M	SAL	2011-12
595	LIBELLULA	25	92	9.3	20	69.2	7.2	42.2	12.9	44	3.41085	1	3	2	1	2	1	S	SAL	2011-12
627	LONTRA	25	100	8.2	19	42	6.7	45.1	13.3	32	2.40602	2	3	2	1	1	1	H	SAL	2011-12
679	MARZOTTO	25	92	8	20	62.6	7.5	43.8	13	42	3.23077	2	1	2	1	2	1	M	SAL	2011-12
777	ORSO	26	96	8.6	19	59.6	6.7	47.4	12.2	23	1.88525	1	1	2	3	2	1	M	SAL	2011-12
1069	STRAMPELLI NAZARENO	23	115	8.5	18	61.2	7.5	53.5	15.2	42	2.76316	1	1	2	3	2	1	M	SAL	2011-12
1070	STRAMPELLI NAZARENO	23	110	8	17	54	7.6	57.2	12.8	42	3.28125	1	1	2	3	2	1	M	SAL	2011-12
2	ABANO	27	90	9.1	16	62.4	6.5	34.5	12.5	38	3.04	2	1	2	1	2	1	S	SAL	2011-12
78	ARQUA'	28	87	7.6	20	60.2	7	41.9	13.8	48	3.47826	1	3	3	1	2	1	H	SAL	2011-12
153	BOLERO	28	84	7.2	17	48.8	6.6	46.2	13	40	3.07692	2	1	2	3	2	2	S	SAL	2011-12
159	BRASILIA	28	78	7.4	20	65.8	6.4	41.2	14.3	50	3.4965	1	3	3	1	2	1	H	SAL	2011-12
200	CENTAURO	24	84	8.98	21	71	6.6	46.3	15.5	47	3.03226	1	3	2	3	2	1	M	SAL	2011-12
212	CHIARANO	27	95	9	17	52	7	41.3	16.1	45	2.79503	1	1	2	2	2	1	M	SAL	2011-12
322	ERIDANO	24	92	7.6	18	51.8	7	45.3	14.3	46	3.21678	1	3	2	1	2	1	M	SAL	2011-12
330	ETRURIA	28	88	8.5	18	53.4	6.9	39.5	13.3	40	3.00752	1	1	2	1	2	1	S	SAL	2011-12
431	GEMINI	26	78	8.8	21	57.4	6.5	38.4	14.4	42	2.91667	1	3	2	1	2	1	H	SAL	2011-12
591	LEOPARDO	24	95	8.5	20	58	7.4	52	14	43	3.07143	1	3	2	1	1	1	S	SAL	2011-12
628	LORETO	27	108	8.6	18	55.4	7.3	50.6	15.1	46	3.04636	1	1	2	3	1	1	M	SAL	2011-12
629	LORETO	24	105	9.5	19	58	7.8	53.7	12.4	45	3.62903	1	1	2	3	2	1	S	SAL	2011-12
661	MANITAL	23	80	8.4	21	57.2	7.2	47.8	17	52	3.05882	2	3	2	1	2	2	H	SAL	2011-12
696	MEC	27	80	11.36	21	79	6	40	16.1	46	2.85714	1	3	2	1	2	2	M	SAL	2011-12
769	ODERZO	24	90	10.08	21	80	6.2	44.3	14.6	49	3.35616	1	3	2	1	2	1	M	SAL	2011-12
796	PANDAS	23	92	9.4	20	55.8	8.3	60	15.2	62	4.07895	1	1	2	3	2	1	M	SAL	2011-12
966	SALMONE	33	82	10.58	21	71.4	6.4	39.2	15.8	60	3.79747	1	3	2	1	1	1	H	SAL	2011-12
44	APACHE	34	88	11.6	22	56.4	7.2	42.5	14.2	58	4.08451	2	3	2	1	2	1	H	SAL	2011-12
118	BARRA (MAESTRA)	24	90	8.3	18	52.6	7	46.7	13	37	2.84615	1	1	2	3	2	2	M	SAL	2011-12
122	BELFIORE	29	75	9.38	19	55.6	6.3	39.6	13.7	46	3.35766	2	3	2	3	2	1	H	SAL	2011-12
142	BILANCIA	23	82	8.8	19	72.6	7.2	46.9	12.9	42	3.25581	2	1	2	3	2	1	M	SAL	2011-12
221	COLFIORITO	23	90	8.4	18	55.8	7.9	50.3	12.5	42	3.36	1	3	2	3	2	1	H	SAL	2011-12
401	FRECCIA	31	82	11.94	24	72.8	7.4	57.4	13.7	55	4.0146	2	3	2	3	2	2	M	SAL	2011-12
477	GOLIA	24	69	8.88	20	71.8	5.7	40.8	15	42	2.8	1	1	2	3	2	1	H	SAL	2011-12
708	MIETI	27	73	10.12	20	75.2	6.1	38.8	14.4	50	3.47222	2	3	2	1	2	2	M	SAL	2011-12
715	MOL	27	95	7.6	18	58.6	6.7	44.5	15	40	2.66667	1	3	2	1	1	1	M	SAL	2011-12
961	SAGITTARIO	25	82	8.4	19	58	7.7	53.3	13.6	58	4.26471	1	3	2	3	2	1	H	SAL	2011-12
964	SALGEMMA	28	72	8	19	53.4	7	41.4	14.1	55	3.90071	1	3	2	3	2	1	H	SAL	2011-12
978	SANGIACOMO	28	90	8.7	19	52	7.2	50.2	13.5	45	3.33333	1	3	2	3	2	2	S	SAL	2011-12
1004	SERIO	28	85	8.8	18	54.8	7	45	13	46	3.53846	1	1	2	3	2	1	H	SAL	2011-12
1301	SOISSONS	31	92	9.7	19	60.2	6.9	41.6	13.1	47	3.58779	2	1	2	3	2	1	H	SAL	2011-12
1	A 416	28	90	12	19	51.6	8	50.6	12.9	42	3.25581	1	3	2	3	2	2	M	SAL	2011-12
1241	ALTAMIRA	33	88	8.6	18	48.6	6.7	61.9	14	40	2.85714	3	3	2	3	2	1	M	SAL	2011-12
1245	ANTILLE	33	92	8	20	58.4	7	56.1	13.6	45	3.30882	2	3	2	3	2	1	H	SAL	2011-12
1248	ARROCCO	24	85	8.9	18	53.6	7	52.1	13.5	56	4.14815	1	3	2	3	2	1	H	SAL	2011-12
81	ARTICO	28	88	9.5	22	64	6.6	40.6	12.9	49	3.79845	1	1	2	1	2	1	S	SAL	2011-12
1250	AUBUSSON	33	88	10	20	62.4	6.6	43.6	13.9	50	3.59712	1	3	2	2	2	1	H	SAL	2011-12
1251	BANDERA	23	87	7.2	19	48.4	6.8	58.5	15.3	48	3.13725	1	1	3	3	2	1	H	SAL	2011-12
145	BLASCO	24	88	9.4	18	58.2	7	50.6	14.9	47	3.15436	1	1	2	3	2	2	H	SAL	2011-12
1253	BOLOGNA	27	84	7	17	51.8	6.5	40.5	14.7	56	3.80952	1	1	2	3	2	1	H	SAL	2011-12
158	BRAMANTE	30	85	9.4	18	57.2	7	39.9	14	45	3.21429	1	1	2	3	2	1	S	SAL	2011-12
165	BUON PASTOR	24	90	7.8	18	58	7	49.7	14	48	3.42857	1	1	2	3	2	2	S	SAL	2011-12
222	COLLEDORO	29	100	10.2	22	60.4	6.6	44.8	13.2	44	3.33333	1	3	2	1	2	1	M	SAL	2011-12
336	EXOTIC	33	83	10	19	62.6	7	60.5	14.8	50	3.37838	2	3	2	3	2	1	H	SAL	2011-12
464	GERONIMO	27	90	9.4	17	45.8	8	52.8	15.9	41	2.57862	1	3	2	3	2	2	H	SAL	2011-12
549	ISENGRAIN	32	80	10.2	20	62	7.1	52.9	14.8	47	3.17568	3	1	2	3	2	1	M	SAL	2011-12
793	PALESIO	24	90	11.4	19	65.4	7.5	42.2	15.4	56	3.63636	1	1	2	3	2	1	M	SAL	2011-12
794	PALLADIO	27	90	10.4	19	54.8	8.2	39	15	65	4.33333	2	1	2	3	2	1	M	SAL	2011-12
816	PR22R58	28	88	11.14	21	54.8	6.3	45	14.1	47	3.33333	1	1	2	3	2	1	M	SAL	2011-12
1304	SOLEHIO	30	88	9.6	19	59.6	7.3	56.1	12.9	43	3.33333	1	1	2	3	2	1	H	SAL	2011-12
1319	ZANZIBAR	27	84	9.1	20	42.8	7.2	62.5	15.7	48	3.05732	1	1	2	3	2	1	H	SAL	2011-12
40	ANDRIOLO	26	152	10.42	18	47.8	6.9	50.4	16.5	43	2.60606	1	1	2	3	1	1	M	LO	2011-12
132	BIANCHETTA	27	132	9.7	15	32.6	7.1	45.6	15.2	37	2.43421	1	2	1	1	1	2	S	LO	2011-12
141	BIANCO NOSTRALE	35	135	12.9	16	34.2	6.8	50.5	15.8	33	2.08861	2	3	1	3	2	1	M	LO	2011-12
192	CAROSELLA	34	150	13.64	22	36.6	7	54.1	16.4	45	2.7439	1	1	2	1	2	2	M	LO	2011-12
193	CAROSELLA B	27	118	7.36	14	n.a.	6.7	40.4	15.1	40	2.64901	1	2	2	1	2	1	S	LO	2011-12
210	CHIANTI	22	118	6.58	11	n.a.	6.5	42.9	14.4	29	2.01389	1	2	2	1	2	2	M	LO	2011-12
211	CHIANTI	19	142	10.12	18	36.8	6.3	40.8	17.3	50	2.89017	1	3	2	1	2	1	H	LO	2011-12
230	COLOGNA LUNGA	35	150	14	20	52	7.7	56.9	15.2	30	1.97368	1	1	1	3	2	1	M	LO	2011-12
231	COLOGNA LUNGA	35	152	14.88	21	54.6	7.1	58.8	15.1	36	2.38411	1	1	1	3	2	1	M	LO	2011-12
289	DENTE DI CANE	34	160	12.08	18	44.4	6.4	48.2	17.7	36	2.0339	1	1	1	3	2	1	M	LO	2011-12
440	GENTIL BIANCO	35	138	10.26	18	42.4	6.9	52.7	15.1	40	2.64901	1	3	2	3	2	1	S	LO	2011-12
443	GENTIL ROSSO	36	158	13.46	19	35.4	7.2	51.8	17.4	40	2.29885	2	3	1	1	2	1	M	LO	2011-12
444	GENTIL ROSSO	35	160	11.76	21	48.6	7.3	56.9	16.3	43	2.63804	2	3	2	1	2	1	M	LO	2011-12
445	GENTIL ROSSO	34	165	15.3	21	43.8	7.4	54.9	16.6	40	2.40964	2	3	1	2	2	1	M	LO	2011-12
446	GENTIL ROSSO	34	168	13	19	36	7.3	58.4	16.3	50	3.06748	1	3	1	1	2	1	M	LO	2011-12
447	GENTIL ROSSO	35	155	15.42	21	45.2	7.2	54.3	15.8	49	3.10127	1	3	1	2	2	2	S	LO	2011-12
657	MAJORCA	32	167	12.78	20	39.2	6.8	48.4	14.6	47	3.21918	2	1	2	4	1	2	S	LO	2011-12
676	MARTINELLA	22	94	8.4	14	29.2	7.2	44.2	16.8	49	2.91667	1	3	2	3	2	1	H	LO	2011-12
680	MARZUOLO	41	178	10.1	18	43	7.1	41.9	16.3	38	2.33129	2	3	2	3	1	1	M	LO	2011-12
681	MARZUOLO	26	87	8.8	21	38.6	7.2	39.1	15	59	3.93333	2	3	2	3	2	1	M	LO	2011-12
682	MARZUOLO	39	178	11.92	20	46.2	7	44.2	16.3	36	2.20859	2	3	2	3	1	1	M	LO	2011-12
721	MORRU CANU	34	178	12	20	42.4	7	42.1	14.4	29	2.01389	2	3	2	4	1	1	M	LO	2011-12
722	MORRU CANU	34	176	12.2	20	40	7.2	47.3	16.8	27	1.60714	2	3	2	4	1	1	M	LO	2011-12
819	PRECOCE BIANCO	21	123	7.2	16	32.6	7.1	46.1	14.5	44	3.03448	1	1	2	3	2	2	H	LO	2011-12
820	PRECOCE DI PIEMONTE	41	162	10.1	21	48	6.7	43.8	14	37	2.64286	2	3	2	1	2	2	S	LO	2011-12
881	RIETI/1	35	164	14.04	20	36.6	7.4	50.4	15.6	46	2.94872	2	3	1	4	2	1	M	LO	2011-12
889	RIETI/10	37	148	14.46	19	42.6	7.3	54.1	17.1	40	2.33918	2	3	1	3	2	1	M	LO	2011-12
890	RIETI/11	35	150	14.54	20	36.2	7.3	57.5	17.3	39	2.25434	2	3	1	3	2	1	M	LO	2011-12
882	RIETI/2	34	165	14.56	21	31	7	36.2	18.4	54	2.93478	2	3	1	3	2	1	S	LO	2011-12
883	RIETI/3	34	170	14.68	22	41.6	6.6	47.2	15.3	54	3.52941	2	3	1	3	2	1	S	LO	2011-12
884	RIETI/4	34	167	14.72	22	51.6	6.4	49.4	15.7	39	2.48408	2	3	1	3	2	1	M	LO	2011-12
885	RIETI/5	34	140	16.56	21	51.6	7.5	46.5	17.6	48	2.72727	2	3	1	4	2	1	S	LO	2011-12
886	RIETI/6	35	167	17.42	23	58.6	7.2	50.2	15.6	41	2.62821	2	3	1	3	2	1	S	LO	2011-12
887	RIETI/7	35	160	14.48	21	44.4	7.5	53.8	15.3	39	2.54902	2	3	1	3	2	1	M	LO	2011-12
888	RIETI/9	35	155	14.56	20	39.6	7.4	46.4	15.7	41	2.61146	2	3	1	4	2	1	S	LO	2011-12
904	ROSSO DELLE LANGHE	34	167	10.96	18	33.6	8	56.3	17	28	1.64706	2	3	2	3	1	1	M	LO	2011-12
909	ROSSO OLONA	35	165	12.7	18	33.8	8.4	53.1	18.5	31	1.67568	2	1	1	3	1	1	M	LO	2011-12
910	ROSSO PIEMONTE	35	162	11.9	18	40.8	8	52.4	18.7	30	1.60428	2	3	1	3	1	1	M	LO	2011-12
1027	SOLINA	34	146	13.2	19	43.4	7.5	50.9	18.2	31	1.7033	2	3	1	3	2	1	M	LO	2011-12
1025	SOLINA	35	148	13.28	19	42.8	7.6	46.2	17.1	19	1.11111	3	3	1	3	2	1	M	LO	2011-12
1028	SOLINA 2	39	130	10.68	15	n.a.	6.9	44.6	17.9	47	2.6257	3	3	1	3	2	1	M	LO	2011-12
1029	SOLINA 3	38	129	13.8	17	39.6	7.6	47.1	18.7	36	1.92513	3	3	1	3	2	1	S	LO	2011-12
1030	SOLINA 4	39	150	11.84	15	25.8	7.6	46	18.7	50	2.6738	3	3	1	4	2	1	M	LO	2011-12
1031	SOLINA 5	38	146	11.34	17	31.4	7.7	46.1	17.1	44	2.5731	3	3	1	4	2	1	M	LO	2011-12
1032	SOLINA 6	38	144	12.58	18	36.6	6.7	46	17.8	42	2.35955	3	3	1	3	2	1	M	LO	2011-12
1033	SOLINA A	32	144	12.7	17	36	7.1	48.7	16.7	26	1.55689	2	3	1	3	2	1	M	LO	2011-12
1034	SOLINA B	33	140	14.4	19	53.2	6.6	49.4	14.6	21	1.43836	2	3	1	3	2	1	M	LO	2011-12
1134	TRIGO COSSU	34	120	11.5	19	27	7.4	33.6	17	30	1.76471	2	3	2	1	1	2	M	LO	2011-12
1135	TRIGO COSSU	34	168	11.4	20	37.2	7.8	47.6	16.6	30	1.80723	2	3	2	1	1	1	M	LO	2011-12
1136	TRIGO COSSU	33	165	11.3	21	43.2	7	43.6	17.3	27	1.56069	2	3	2	1	1	1	M	LO	2011-12
139	Bianchetta /A	35	155	11.2	18	28.4	7.9	53.9	16.9	35	2.07101	3	3	2	1	2	1	M	LO	2011-12
134	Bianchetta 83	40	160	8.4	16	28.2	7.2	46.6	16.1	40	2.48447	1	3	2	2	2	2	M	LO	2011-12
135	Bianchetta 83	40	158	7.9	16	29.8	7	46.3	14.6	35	2.39726	1	3	2	2	2	2	S	LO	2011-12
140	Bianchetta/B	33	148	12.9	19	45.4	7.7	47.9	16.2	45	2.77778	2	3	1	3	2	1	M	LO	2011-12
533	CARUSO GIROLAMO (INALLETTABILE 8)	40	148	11.08	19	30.2	7.2	47	16.8	38	2.2619	3	3	2	1	2	2	M	LO	2011-12
225	COLOGNA 188	34	158	13.24	18	40.2	8.6	71	16.3	42	2.57669	2	1	1	4	2	1	S	LO	2011-12
226	COLOGNA 21 A	33	155	12.04	16	34.8	9.1	73.3	15.9	39	2.45283	2	1	1	4	2	1	M	LO	2011-12
227	COLOGNA 21 B	27	127	8.66	19	36.2	6.4	46.2	15.6	46	2.94872	1	3	2	1	2	1	M	LO	2011-12
228	COLOGNA 80	34	152	12.44	17	37	7.3	58	15.8	45	2.8481	1	1	1	4	2	1	M	LO	2011-12
229	COLOGNA 83	34	164	14	20	37	6.6	45.5	15.4	28	1.81818	2	3	1	1	2	1	M	LO	2011-12
397	FRASSINETO	34	158	11.02	18	26.2	7	57.5	15.4	46	2.98701	1	3	2	1	2	2	S	LO	2011-12
398	FRASSINETO	34	145	11.6	18	38.8	7.1	56.1	16	44	2.75	1	3	2	1	2	2	S	LO	2011-12
399	FRASSINETO 405	34	169	12.2	19	37.4	7.4	56.1	16.7	47	2.81437	1	3	2	1	2	2	S	LO	2011-12
448	GENTIL Rosso 13	32	144	9.74	18	42.6	5.8	37.4	16.4	42	2.56098	1	3	2	3	1	1	M	LO	2011-12
449	GENTIL Rosso 160	42	164	12.46	18	36	6.8	42.4	16.9	39	2.30769	1	3	1	4	1	1	M	LO	2011-12
450	GENTIL Rosso 4	39	152	12.34	18	30	7.3	49.5	17	53	3.11765	2	1	1	3	1	1	M	LO	2011-12
452	GENTIL Rosso 48	37	176	11.14	20	41.4	6.4	52.2	14.5	25	1.72414	2	3	2	2	2	1	S	LO	2011-12
454	GENTIL Rosso 58	35	180	13.34	20	23.2	6.9	38.4	17.2	38	2.2093	2	3	1	1	2	1	M	LO	2011-12
455	GENTIL Rosso FAM. 48	34	165	12.96	20	27.8	7.3	56.2	17.2	48	2.7907	1	3	1	1	2	1	S	LO	2011-12
493	GUA' 113	35	134	11.74	23	50.4	6.5	43.9	15.9	36	2.26415	1	3	2	3	2	1	M	LO	2011-12
534	INALLETABILE 8 (GIROLAMO CARUSO)	37	176	10.42	17	20.2	6.7	42.8	18.1	28	1.54696	2	3	2	1	2	1	M	LO	2011-12
535	INALLETTABILE	39	147	10.54	18	39.8	7.6	50.6	15.8	32	2.02532	2	3	2	3	2	2	M	LO	2011-12
536	INALLETTABILE 96	37	168	11.12	19	38.8	6.7	47.9	16.2	33	2.03704	2	3	2	3	2	1	S	LO	2011-12
537	INALLETTABILE 210	25	115	7.92	18	58.4	6.5	48.6	15.5	35	2.25806	1	2	2	1	2	1	M	LO	2011-12
538	INALLETTABILE 3 (VITTORIO NICOLI)	34	165	12.88	22	34.6	6.4	50.2	17	20	1.17647	2	3	2	1	2	1	M	LO	2011-12
539	INALLETTABILE 95	39	148	10.4	19	35.2	6.9	50.9	16	44	2.75	2	3	2	1	2	2	S	LO	2011-12
540	INALLETTABILE 961	40	145	10.26	18	42.8	7.1	52.9	16.5	35	2.12121	3	3	2	3	2	2	M	LO	2011-12
541	INALLETTABILE TODARO	39	152	10.52	20	39.6	6.5	41.4	15.4	35	2.27273	3	3	2	1	2	1	M	LO	2011-12
658	MAJORCA 47	36	165	10.3	17	30.6	6.5	50.9	16.6	26	1.56627	1	3	2	1	2	2	M	LO	2011-12
659	MAJORCA 68	34	152	10.9	19	32.2	7.1	52.5	17.5	27	1.54286	1	3	2	1	2	1	M	LO	2011-12
660	MAJORICA 47	35	140	9.32	17	25	6.6	52.4	17	27	1.58824	1	3	2	3	2	2	M	LO	2011-12
684	MARZUOLO AQUI 3	35	158	13.6	20	51.2	7	38.3	16.5	39	2.36364	1	3	1	3	2	1	S	LO	2011-12
685	MARZUOLO AQUI 4A	27	110	10.64	17	34.6	7.1	32.5	14.9	42	2.81879	1	3	2	3	2	1	S	LO	2011-12
686	MARZUOLO AQUI 4B	39	170	11.1	18	49.2	7.2	38.5	17	54	3.17647	3	3	2	4	1	1	S	LO	2011-12
687	MARZUOLO AQUI 4C	27	117	6.92	20	20.8	6.6	43.2	19.2	30	1.5625	1	2	3	1	1	1	H	LO	2011-12
688	MARZUOLO CALABRESE	37	138	9.84	21	42.8	8.1	47.7	16.5	18	1.09091	2	1	2	4	2	1	H	LO	2011-12
692	MARZUOLO TOSCANO	33	125	13.4	19	54	7.3	41.9	16.6	40	2.40964	1	1	1	3	2	1	M	LO	2011-12
693	MARZUOLO TOSCANO	35	160	11.92	20	43.2	7.4	39.6	18.2	50	2.74725	1	1	2	3	2	1	S	LO	2011-12
690	MARZ VAL PUSTERIA	41	150	10.46	19	46	7.2	40.5	16.7	39	2.33533	2	1	2	3	1	1	M	LO	2011-12
28	ALBIMONTE	26	121	9.6	20	62	6.6	45	16.8	47	2.79762	1	3	2	3	1	2	S	LO	2011-12
29	ALBIMONTE/B1	27	115	9.48	20	47.8	6.1	43.7	17.7	41	2.31638	1	3	2	3	1	1	M	LO	2011-12
30	ALBIMONTE/B2	24	122	10.2	21	47.2	6.7	38	15.8	52	3.29114	1	3	2	3	1	2	S	LO	2011-12
50	APULIA/B1	24	140	9.3	18	40.6	7.6	52	15.4	29	1.88312	2	1	2	3	2	1	M	LO	2011-12
51	APULIA/B2	24	148	8.6	17	35.6	7.8	50.6	16.1	38	2.36025	2	1	2	3	2	1	S	LO	2011-12
57	ARDITO	25	118	9.58	21	60.4	6.8	37.9	16.9	35	2.07101	1	3	2	3	1	1	S	LO	2011-12
58	ARDITO / 1	26	112	9.1	20	51.6	6.2	36.3	16.8	60	3.57143	1	3	2	3	1	1	S	LO	2011-12
59	ARDITO / 2	26	114	9.24	20	58.4	6.5	41	15.9	34	2.13836	1	3	2	3	1	1	S	LO	2011-12
60	ARDITO / 3	26	120	9.76	20	59.2	6	43.1	16.6	45	2.71084	1	3	2	3	1	1	S	LO	2011-12
61	ARDITO / 4	26	118	9.86	20	48	6.2	40.8	15	44	2.93333	1	3	2	3	1	1	S	LO	2011-12
112	BALILLA	18	125	6	16	41.2	7.1	44.9	16.2	35	2.16049	1	2	3	3	1	1	M	LO	2011-12
175	CAMBIO /1	33	148	11.26	17	43.4	7.5	65.2	16.9	31	1.83432	1	3	1	3	2	1	M	LO	2011-12
196	CATRIA	45	158	8.48	20	46.8	6.8	36.8	14.4	32	2.22222	3	1	2	1	2	1	M	LO	2011-12
198	CATRIA/1	27	136	9	22	53	6.4	43	13.2	20	1.51515	1	2	2	1	1	1	S	LO	2011-12
267	DAMIANO	24	113	8	21	48.8	7	39.8	13.3	44	3.30827	1	3	3	2	2	1	S	LO	2011-12
268	DAMIANO	23	110	6	19	37.2	6.7	39	13.8	31	2.24638	1	2	4	1	2	2	S	LO	2011-12
701	MENTANA	20	142	9.88	17	47.8	7.6	53.1	14.3	28	1.95804	1	1	2	3	1	2	S	LO	2011-12
702	MENTANA	20	141	8.8	18	42.2	7.6	50.4	13.5	27	2	1	3	2	3	1	2	S	LO	2011-12
906	ROSSO LEONESSA	39	146	10.4	18	28	7.3	45.1	16.7	44	2.63473	1	3	2	3	1	1	S	LO	2011-12
1200	VILLA GLORI /1	27	124	7.8	19	43.8	6.3	41	13.2	30	2.27273	1	2	2	1	1	1	S	LO	2011-12
1201	VILLA GLORI /2	27	112	7.26	18	36	6.2	40	14.1	36	2.55319	2	2	2	1	1	1	M	LO	2011-12
1202	VILLA GLORI /3	24	112	6.66	15	40.4	6.7	37.8	12.5	27	2.16	1	2	2	1	1	1	M	LO	2011-12
48	APULIA PRECOCE/1	27	123	10.48	19	36.4	6.7	46.4	12.9	37	2.86822	1	3	2	3	2	1	S	LO	2011-12
49	APULIA PRECOCE/2	23	152	9.2	18	39.6	7.3	49.6	15	25	1.66667	1	3	2	3	2	1	M	LO	2011-12
52	AQUILA	28	124	6.6	17	36.6	6.8	44.5	14.1	42	2.97872	1	2	3	1	2	1	S	LO	2011-12
93	AUSONIA/1	27	126	9.06	17	42.6	7.1	45.2	13.1	21	1.60305	1	1	2	1	1	1	S	LO	2011-12
94	AUTONOMIA	28	135	13.6	22	46.4	6.7	45.5	14.9	50	3.3557	1	3	2	1	2	1	S	LO	2011-12
95	AUTONOMIA	28	134	9.22	17	40.6	7	47.9	14.1	49	3.47518	1	1	2	1	2	1	M	LO	2011-12
96	AUTONOMIA A	37	145	13.2	24	40.6	6	39.9	14.9	58	3.89262	1	3	2	1	2	1	M	LO	2011-12
97	AUTONOMIA B	28	124	11.6	20	56.8	6.9	48.1	13.8	50	3.62319	1	3	2	1	2	1	M	LO	2011-12
119	BASSI LAURO	26	125	9.48	18	43.4	6.4	52.4	16.5	40	2.42424	1	3	2	1	2	1	M	LO	2011-12
239	COM BAUDI /1	21	135	9.34	17	42	7	48.8	14.4	25	1.73611	1	1	2	3	2	1	M	LO	2011-12
240	COM BAUDI /2	21	138	9.22	18	48.8	7	49.3	15.6	28	1.79487	1	1	2	3	2	1	S	LO	2011-12
528	IMPETO	25	120	7.18	18	48.4	6.4	39.4	15.7	53	3.3758	1	2	3	1	2	1	S	LO	2011-12
598	LIBERO (LITTORIO) /1	25	110	8.56	18	39.4	6.9	45.1	16.5	54	3.27273	1	3	2	3	1	1	S	LO	2011-12
599	LIBERO (LITTORIO) /2	27	134	8.3	18	41.8	7.7	47.5	15.2	52	3.42105	1	3	2	3	1	1	S	LO	2011-12
596	LIBERO (LITTORIO)	28	126	9.04	21	50.4	7.4	47.4	16.8	41	2.44048	1	3	2	3	1	1	S	LO	2011-12
600	LIBERO (LITTORIO) /3	27	128	9.44	22	49.6	6.5	36.3	14.8	36	2.43243	1	3	2	3	2	1	S	LO	2011-12
705	MENTANA MUTICO	27	134	6.9	21	32.8	7	40.2	17.2	28	1.62791	1	2	4	1	1	1	H	LO	2011-12
905	ROSSO DI SALMOUR	26	125	6.9	16	37.6	7.5	47.6	17.4	25	1.43678	1	1	2	3	1	1	S	LO	2011-12
946	S. PASTORE	26	128	8.3	17	43.8	7.3	50.7	16.2	40	2.46914	1	3	2	1	2	1	M	LO	2011-12
947	S. PASTORE /1	26	115	7.04	18	39.6	6.9	45.7	15.1	25	1.65563	1	3	3	1	1	1	M	LO	2011-12
948	S. PASTORE /2	27	122	6.46	17	37.6	6.5	46.9	14.5	30	2.06897	1	3	3	1	1	1	M	LO	2011-12
970	SALTO /1	27	114	8.18	20	38.8	7.7	53.5	14.9	33	2.21477	1	3	2	1	2	1	S	LO	2011-12
971	SALTO /2	26	113	7	18	25	7.9	51.1	15.3	43	2.81046	1	2	3	1	2	1	S	LO	2011-12
1089	TEVERE	21	130	7	16	33	7.3	46.5	16.6	32	1.92771	1	1	2	3	1	1	M	LO	2011-12
1220	VIVENZA	26	125	9	20	39.8	7	40.8	14.7	42	2.85714	1	3	2	1	2	1	S	LO	2011-12
1221	VIVENZA	26	124	8.48	20	43.6	6.7	42.3	15.1	42	2.78146	1	3	2	1	2	1	S	LO	2011-12
5	ABBONDANZA	26	120	8.1	17	40.2	6.4	42	15.8	55	3.48101	1	3	2	1	2	1	S	LO	2011-12
6	ABBONDANZA	27	104	6.3	16	29.8	6.7	38.2	15.1	48	3.17881	1	3	3	1	2	2	S	LO	2011-12
300	DRAGONE	25	125	9.5	17	34	7.1	52.3	14.6	39	2.67123	2	3	2	1	2	1	S	LO	2011-12
301	DRAGONE	33	95	10.88	19	53.4	6.4	36	13.6	37	2.72059	2	3	2	1	2	1	H	LO	2011-12
364	FIORELLO	25	82	6.74	16	29.6	8.5	62.5	15.4	49	3.18182	2	1	2	3	2	1	S	LO	2011-12
391	FORTUNATO	21	110	10	20	47.6	6.7	48.2	13.1	37	2.82443	1	3	2	1	1	1	S	LO	2011-12
402	FRECCIA	28	100	6.3	18	45.4	6.5	42	12.6	24	1.90476	2	2	3	1	1	1	S	LO	2011-12
411	FUNO	26	112	7	18	39.6	6.9	44.7	13.7	30	2.18978	1	1	3	3	2	1	M	LO	2011-12
474	GLUTINOSO	25	97	8.06	18	43.6	6.7	48.5	15.8	49	3.10127	1	3	2	3	1	1	S	LO	2011-12
490	GRIFO	26	106	6.72	20	49.8	6.9	41.2	14.6	40	2.73973	1	2	3	1	2	1	S	LO	2011-12
586	LEONARDO	26	120	7.08	18	45.8	7.5	45.2	12.9	32	2.48062	1	2	3	1	1	1	M	LO	2011-12
588	LEONE	26	92	8.98	20	60.8	6.4	42.9	12.3	37	3.00813	1	3	2	3	1	1	S	LO	2011-12
662	MARA/A	25	110	11	19	50	6.7	45.5	12.5	43	3.44	1	3	2	3	1	1	H	LO	2011-12
663	MARA/B	27	89	7.98	20	43.4	6.4	40.7	14.9	32	2.14765	2	3	2	1	2	1	M	LO	2011-12
664	MARA/C	28	89	7.02	20	27.2	6	39.7	14.4	38	2.63889	2	2	3	1	2	1	S	LO	2011-12
831	PRODUTTORE S. 6	27	102	8.58	20	45.2	6.8	42.9	11.9	26	2.18487	1	3	2	1	2	1	S	LO	2011-12
901	RONDINE	27	130	8.6	17	39.2	7.1	46.8	12.3	41	3.33333	1	1	2	1	2	1	S	LO	2011-12
12	ADRIA	27	80	7.5	19	50.4	6.9	38.9	13.5	38	2.81481	1	1	3	1	2	1	S	LO	2011-12
55	AQUILEJA	28	105	7.56	16	40	6.7	43.7	13.4	34	2.53731	1	2	2	1	1	2	S	LO	2011-12
64	ARGELATO	27	89	9.32	21	47.8	6.3	43.7	12.2	38	3.11475	1	1	2	1	2	1	S	LO	2011-12
256	COSTANTE (MADIF 11)	26	97	8.86	20	54.2	6.8	45.1	12.6	36	2.85714	1	2	2	1	2	1	S	LO	2011-12
278	DARDO	24	85	8.72	19	67.6	6.1	43.2	13.3	32	2.40602	1	3	2	1	2	1	M	LO	2011-12
279	DARDO	23	72	10.36	19	48	6.6	38.8	13.5	47	3.48148	1	1	2	2	2	2	M	LO	2011-12
280	DARDO	24	93	9.06	20	59.4	6.7	43.8	15.8	37	2.34177	1	2	2	1	2	1	M	LO	2011-12
304	DUSI	27	111	7.32	21	48.2	6.2	37.2	14	29	2.07143	2	3	3	1	1	1	S	LO	2011-12
305	DUSI 3	34	94	9.2	22	43.2	6.6	36.5	12.9	43	3.33333	3	3	2	2	2	1	H	LO	2011-12
306	DUSI 3A	34	93	8.5	19	34.8	7.1	37.8	11.5	41	3.56522	3	3	2	1	2	1	M	LO	2011-12
307	DUSI 3B	27	105	7.2	20	49.2	6.3	39.6	13.4	27	2.01493	2	3	3	1	2	1	M	LO	2011-12
400	FRASSINO	25	100	9.08	20	45.6	7.3	48.6	12.6	35	2.77778	1	3	2	1	2	2	S	LO	2011-12
531	IMPETUOSO	21	100	6.3	18	40.6	6.8	42.6	14	45	3.21429	1	2	3	1	2	1	S	LO	2011-12
545	IRNERIO	20	88	8.6	20	39.8	7	45.1	11.7	37	3.16239	1	3	2	1	2	1	S	LO	2011-12
594	LIBELLULA	24	116	6.4	14	43	6.9	46	13.2	22	1.66667	1	3	2	1	1	1	M	LO	2011-12
595	LIBELLULA	24	90	9.7	21	40	6.6	37	14	42	3	1	3	2	1	2	1	S	LO	2011-12
627	LONTRA	25	100	7.82	18	39.8	6.5	44.4	12.7	35	2.75591	2	3	2	1	1	1	S	LO	2011-12
679	MARZOTTO	26	94	9.66	21	55	6.9	39.9	14.9	47	3.15436	2	1	2	1	2	1	S	LO	2011-12
777	ORSO	27	93	9.52	20	46.2	6.2	42.9	13.4	30	2.23881	1	1	2	3	2	1	S	LO	2011-12
1069	STRAMPELLI NAZARENO	24	120	9.82	19	57.4	6.9	45.3	13.5	44	3.25926	1	1	2	3	2	1	S	LO	2011-12
1070	STRAMPELLI NAZARENO	24	112	10.28	18	55.4	7.2	47.7	12.7	42	3.30709	1	1	2	3	2	1	M	LO	2011-12
2	ABANO	27	92	8	16	45.2	6.3	36.9	11.7	35	2.99145	2	1	2	1	2	1	S	LO	2011-12
78	ARQUA'	28	84	6.9	19	44	6.9	40.7	13.1	48	3.66412	1	3	3	1	2	1	H	LO	2011-12
153	BOLERO	28	88	7.92	16	41.4	5.5	43.1	12.9	47	3.64341	2	1	2	3	2	2	S	LO	2011-12
159	BRASILIA	28	82	6.8	19	39.2	6.5	37.2	14.3	50	3.4965	1	3	3	1	2	1	H	LO	2011-12
200	CENTAURO	25	84	7.96	19	45.6	6.8	42.7	12.9	49	3.79845	1	3	2	3	2	1	M	LO	2011-12
212	CHIARANO	27	96	9.1	19	49.6	7	43.2	13.9	44	3.16547	1	1	2	2	2	1	S	LO	2011-12
322	ERIDANO	21	92	9.46	20	61.2	5.8	44.8	13.1	43	3.28244	1	3	2	1	2	1	H	LO	2011-12
330	ETRURIA	27	88	8.9	18	47	7	40.4	12.9	44	3.41085	1	1	2	1	2	1	S	LO	2011-12
431	GEMINI	27	80	10.54	23	61.6	6.1	39	13.9	37	2.66187	1	3	2	1	2	1	H	LO	2011-12
591	LEOPARDO	22	94	9.68	22	61.4	6.5	48.9	12.1	40	3.30579	1	3	2	1	1	1	S	LO	2011-12
628	LORETO	26	104	6.9	15	40	6.9	46.4	14.2	49	3.4507	1	1	2	3	1	1	H	LO	2011-12
629	LORETO	25	103	7.6	17	38	7.5	49.9	13.4	54	4.02985	1	1	2	3	2	1	S	LO	2011-12
661	MANITAL	20	87	8.2	22	41.6	6.9	48.8	16.1	50	3.10559	2	3	3	1	2	2	H	LO	2011-12
696	MEC	26	90	9.96	21	52.8	6.5	38.2	15.4	41	2.66234	1	3	2	1	2	2	S	LO	2011-12
769	ODERZO	22	100	9.5	18	53.6	6.5	42.1	13	50	3.84615	1	3	2	1	2	1	M	LO	2011-12
796	PANDAS	20	96	10.58	20	52.6	8.2	56.2	13.1	53	4.0458	1	1	2	3	2	1	H	LO	2011-12
966	SALMONE	32	83	9.02	21	40.4	6.2	37.7	14.6	48	3.28767	1	3	2	1	1	1	H	LO	2011-12
44	APACHE	35	90	9.56	20	43.4	6	43.7	11.7	52	4.44444	2	3	2	1	2	1	M	LO	2011-12
118	BARRA (MAESTRA)	25	90	10.62	19	65.6	5.9	39.2	12.9	36	2.7907	1	1	2	3	2	2	H	LO	2011-12
122	BELFIORE	28	80	8.5	19	49.6	6.2	40.9	14.6	43	2.94521	2	3	2	3	2	1	M	LO	2011-12
142	BILANCIA	26	89	8.54	19	60.4	7	49.1	12.8	42	3.28125	2	1	2	3	2	1	S	LO	2011-12
221	COLFIORITO	20	90	9.56	19	61.8	7.8	50.1	12.3	38	3.08943	1	3	2	3	2	1	M	LO	2011-12
401	FRECCIA	29	94	8.82	20	48.4	7.2	52.3	11.7	45	3.84615	2	3	2	3	2	2	H	LO	2011-12
477	GOLIA	26	67	7.6	18	34.8	6.2	36.8	14.2	45	3.16901	1	1	2	3	2	1	H	LO	2011-12
708	MIETI	27	78	7.7	19	53.6	6.8	41.2	12.3	42	3.41463	2	3	2	1	2	2	M	LO	2011-12
715	MOL	27	106	6.3	18	32	6.6	41.5	13.4	30	2.23881	1	3	3	1	1	1	M	LO	2011-12
961	SAGITTARIO	27	88	8.92	20	47.8	7.2	51.7	12.5	50	4	1	3	2	3	2	1	H	LO	2011-12
964	SALGEMMA	28	75	8.48	21	53.8	6.5	40.1	13.7	48	3.50365	1	3	2	3	2	1	H	LO	2011-12
978	SANGIACOMO	27	89	7.5	17	43.2	7	51.9	12.2	38	3.11475	1	3	2	3	2	2	S	LO	2011-12
1004	SERIO	27	88	9.7	20	59	6.2	45.6	13.8	38	2.75362	1	1	2	3	2	1	M	LO	2011-12
1301	SOISSONS	32	85	7.96	18	51.6	6.2	40.4	12.3	40	3.25203	2	1	2	3	2	1	M	LO	2011-12
1	A 416	28	99	12.1	21	74.8	6	49.7	12.2	40	3.27869	1	3	2	3	2	2	M	LO	2011-12
1241	ALTAMIRA	28	97	8	17	45.6	6.7	47.5	13	42	3.23077	3	3	2	3	2	1	M	LO	2011-12
1245	ANTILLE	32	97	9.9	20	49.8	6.5	48.8	12.9	44	3.41085	2	3	2	3	2	1	H	LO	2011-12
1248	ARROCCO	20	80	7.6	15	38.8	6.7	46	11.9	47	3.94958	1	3	2	3	2	1	H	LO	2011-12
81	ARTICO	29	90	9.54	21	69.8	6.3	40.7	11.9	41	3.44538	1	1	2	1	2	1	M	LO	2011-12
1250	AUBUSSON	33	77	9.28	20	39.6	6.2	41.5	13.7	45	3.28467	1	3	2	2	2	1	H	LO	2011-12
1251	BANDERA	20	86	7.04	18	41	6.5	50.7	12.4	44	3.54839	1	1	3	3	2	1	H	LO	2011-12
145	BLASCO	26	92	10.34	20	52.2	6.3	47.1	12.6	45	3.57143	1	1	2	3	2	2	M	LO	2011-12
1253	BOLOGNA	32	76	8.66	18	44	6.2	32.7	15.4	53	3.44156	1	1	2	3	2	1	M	LO	2011-12
158	BRAMANTE	31	90	7.34	16	39.6	6.3	37.4	14	37	2.64286	1	1	2	3	2	1	M	LO	2011-12
165	BUON PASTOR	20	94	7.04	16	40.6	7.1	49.8	14.7	47	3.19728	1	1	2	3	2	2	S	LO	2011-12
222	COLLEDORO	31	94	10.18	21	48.8	6.3	45.8	14.8	41	2.77027	1	3	2	1	2	1	M	LO	2011-12
336	EXOTIC	32	82	10.22	19	56.8	6.9	52.2	12.8	39	3.04688	2	3	2	3	2	1	H	LO	2011-12
464	GERONIMO	27	92	9.76	19	48.8	6	42.9	11.5	31	2.69565	1	3	2	3	2	2	M	LO	2011-12
549	ISENGRAIN	32	92	11.38	21	68	6.7	45.2	11.4	40	3.50877	3	1	2	3	2	1	M	LO	2011-12
793	PALESIO	25	88	11.3	21	63.4	6.9	47.1	13.2	48	3.63636	1	1	2	3	2	1	M	LO	2011-12
794	PALLADIO	27	87	11.48	21	54	7.2	44.4	12.6	52	4.12698	2	1	2	3	2	1	M	LO	2011-12
816	PR22R58	28	90	11.32	21	58.8	6.5	42.5	12.7	48	3.77953	1	1	2	3	2	1	M	LO	2011-12
1304	SOLEHIO	28	102	9.3	19	52.4	7.2	48.7	13.3	48	3.60902	1	1	2	3	2	1	M	LO	2011-12
1319	ZANZIBAR	22	94	8.1	17	43.2	6.8	46.3	12.6	45	3.57143	1	1	2	3	2	1	H	LO	2011-12
40	ANDRIOLO	43	105	12.14	19	64.8	7	44	16.978	50	2.94499	1	1	2	3	1	1	M	SAL	2012-13
132	BIANCHETTA	n.a.	n.a.	n.a.	n.a.	n.a.	n.a.	n.a.	n.a.	n.a.	n.a.	n.a.	n.a.	n.a.	n.a.	n.a.	n.a.	n.a.	SAL	2012-13
141	BIANCO NOSTRALE	50	105	14.18	21	55.4	8.5	46	14.4091	35	2.42902	2	3	1	3	2	1	M	SAL	2012-13
192	CAROSELLA	n.a.	n.a.	n.a.	n.a.	n.a.	n.a.	n.a.	n.a.	n.a.	n.a.	n.a.	n.a.	n.a.	n.a.	n.a.	n.a.	n.a.	SAL	2012-13
193	CAROSELLA B	38	65	8.96	20	64.2	7.3	38	12.5645	34	2.70603	1	2	2	1	2	1	S	SAL	2012-13
210	CHIANTI	38	65	8.46	19	64.2	6.9	40	13.5458	43	3.17441	1	2	2	1	2	2	S	SAL	2012-13
211	CHIANTI	38	75	9.36	17	48.6	6.4	30	17.6634	68	3.84976	1	3	2	1	2	1	M	SAL	2012-13
230	COLOGNA LUNGA	50	120	17.52	25	61.8	8.4	42	14.1231	47	3.32787	1	1	1	3	2	1	S	SAL	2012-13
231	COLOGNA LUNGA	n.a.	n.a.	n.a.	n.a.	n.a.	n.a.	n.a.	n.a.	n.a.	n.a.	n.a.	n.a.	n.a.	n.a.	n.a.	n.a.	n.a.	SAL	2012-13
289	DENTE DI CANE	51	110	13.22	20	60.6	7.5	42	16.0494	35	2.18077	1	3	1	3	2	1	M	SAL	2012-13
440	GENTIL BIANCO	54	n.a.	n.a.	n.a.	n.a.	n.a.	n.a.	n.a.	n.a.	n.a.	n.a.	n.a.	n.a.	n.a.	n.a.	n.a.	n.a.	SAL	2012-13
443	GENTIL ROSSO	54	100	15.24	21	59.4	7.6	35	19.5079	55	2.81937	2	3	1	1	2	1	M	SAL	2012-13
444	GENTIL ROSSO	52	120	16.2	23	45.8	8.2	45	15.077	51	3.38264	2	3	2	1	2	1	S	SAL	2012-13
445	GENTIL ROSSO	n.a.	n.a.	n.a.	n.a.	n.a.	n.a.	n.a.	n.a.	n.a.	n.a.	n.a.	n.a.	n.a.	n.a.	n.a.	n.a.	n.a.	SAL	2012-13
446	GENTIL ROSSO	46	115	14.12	19	55.2	8	48	16.4776	53	3.21648	1	3	1	1	2	1	S	SAL	2012-13
447	GENTIL ROSSO	n.a.	n.a.	n.a.	n.a.	n.a.	n.a.	n.a.	n.a.	n.a.	n.a.	n.a.	n.a.	n.a.	n.a.	n.a.	n.a.	n.a.	SAL	2012-13
657	MAJORCA	n.a.	n.a.	n.a.	n.a.	n.a.	n.a.	n.a.	n.a.	n.a.	n.a.	n.a.	n.a.	n.a.	n.a.	n.a.	n.a.	n.a.	SAL	2012-13
676	MARTINELLA	35	58	10.84	20	54.2	7.8	38	16.45	62	3.769	1	3	2	3	2	1	M	SAL	2012-13
680	MARZUOLO	65	95	15.5	22	67.8	7.3	33	16.5401	51	3.08342	2	3	2	3	1	1	S	SAL	2012-13
681	MARZUOLO	38	47	11.1	19	54	8.1	41	14.4426	62	4.29284	2	3	2	3	2	1	M	SAL	2012-13
682	MARZUOLO	59	130	12.84	22	52.6	7.3	35	13.9348	41	2.94227	2	3	2	3	1	1	M	SAL	2012-13
721	MORRU CANU	48	110	12.28	20	41	7.6	46	12.5967	30	2.38157	2	3	2	4	1	1	M	SAL	2012-13
722	MORRU CANU	49	95	12.02	20	48.8	8.4	43	12.9663	29	2.23656	2	3	2	4	1	1	M	SAL	2012-13
819	PRECOCE BIANCO	30	64	7.7	14	32.4	7.1	44	13.5893	40	2.94348	1	1	2	3	2	2	M	SAL	2012-13
820	PRECOCE DI PIEMONTE	59	130	10.12	22	42.4	7	44	13.1228	39	2.97192	2	3	2	1	2	2	S	SAL	2012-13
881	RIETI/1	52	125	13.24	21	40.2	7.7	49	14.3259	55	3.8392	2	3	1	4	2	1	S	SAL	2012-13
889	RIETI/10	49	130	14.04	20	44.6	8	47	12.709	40	3.14738	2	3	1	3	2	1	S	SAL	2012-13
890	RIETI/11	49	130	13.98	21	43.6	7.6	50	12.0188	40	3.32813	2	3	1	3	2	1	S	SAL	2012-13
882	RIETI/2	50	135	15.68	23	47.4	7.8	50	12.2405	50	4.08479	2	3	1	3	2	1	S	SAL	2012-13
883	RIETI/3	50	120	14.88	21	54.8	7.7	45	13.489	57	4.22567	2	3	1	3	2	1	S	SAL	2012-13
884	RIETI/4	54	120	14.2	21	62	7.4	49	16.2044	51	3.1473	2	3	1	3	2	1	M	SAL	2012-13
885	RIETI/5	50	105	15.8	21	56.8	7.8	47	15.8138	55	3.47797	2	3	1	4	2	1	S	SAL	2012-13
886	RIETI/6	51	130	15.48	23	56.2	8.3	50	13.4848	44	3.26293	2	3	1	3	2	1	S	SAL	2012-13
887	RIETI/7	50	120	15.94	22	65.8	7.9	46	13.1554	40	3.04058	2	3	1	3	2	1	S	SAL	2012-13
888	RIETI/9	48	130	15	20	47.2	8.4	54	13.2373	48	3.62613	2	3	1	4	2	1	S	SAL	2012-13
904	ROSSO DELLE LANGHE	47	110	12.7	18	47.6	8.4	53	13.1708	36	2.73332	2	3	2	3	1	1	M	SAL	2012-13
909	ROSSO OLONA	54	95	13.94	20	58	9	44	15.3266	40	2.60985	2	1	1	3	1	1	S	SAL	2012-13
910	ROSSO PIEMONTE	51	125	13.84	20	46.6	8.7	47	14.3929	47	3.2655	2	3	1	3	1	1	S	SAL	2012-13
1027	SOLINA	53	125	13.42	20	50.2	8.1	45	15.4699	50	3.23209	2	3	1	3	2	1	S	SAL	2012-13
1025	SOLINA	49	115	14.32	20	52.8	8	37	13.7869	35	2.53863	3	3	1	3	2	1	S	SAL	2012-13
1028	SOLINA 2	52	115	11.8	18	43.4	8.3	40	15.8019	43	2.7212	3	3	1	3	2	1	S	SAL	2012-13
1029	SOLINA 3	52	115	12.96	18	52	7.6	38	14.6967	40	2.72171	3	3	1	3	2	1	S	SAL	2012-13
1030	SOLINA 4	n.a.	n.a.	n.a.	n.a.	n.a.	n.a.	n.a.	n.a.	n.a.	n.a.	n.a.	n.a.	n.a.	n.a.	n.a.	n.a.	n.a.	SAL	2012-13
1031	SOLINA 5	61	98	10.74	19	36.2	7.4	25	17.3045	50	2.88942	3	3	1	4	2	1	S	SAL	2012-13
1032	SOLINA 6	53	125	11.72	19	46.4	7.4	35	16.5746	46	2.77534	3	3	1	3	2	1	S	SAL	2012-13
1033	SOLINA A	49	115	11.74	19	43	7.4	43	12.9331	26	2.01034	2	3	1	3	2	1	S	SAL	2012-13
1034	SOLINA B	n.a.	n.a.	n.a.	n.a.	n.a.	n.a.	n.a.	n.a.	n.a.	n.a.	n.a.	n.a.	n.a.	n.a.	n.a.	n.a.	n.a.	SAL	2012-13
1134	TRIGO COSSU	50	110	11.82	22	51.6	7.5	46	12.7235	30	2.35785	2	3	2	1	1	2	S	SAL	2012-13
1135	TRIGO COSSU	54	135	12.02	23	60.6	7.2	40	14.5049	25	1.72356	2	3	2	1	1	1	S	SAL	2012-13
1136	TRIGO COSSU	53	105	11.74	21	55	7.6	42	14.9863	29	1.9351	2	3	2	1	1	1	M	SAL	2012-13
139	Bianchetta /A	52	135	14.76	19	42.2	7.8	43	13.3402	40	2.99845	3	3	2	1	2	1	S	SAL	2012-13
134	Bianchetta 83	54	110	11.44	21	42.6	7.9	45	12.8023	40	3.12444	1	3	2	2	2	2	S	SAL	2012-13
135	Bianchetta 83	n.a.	n.a.	n.a.	n.a.	n.a.	n.a.	n.a.	n.a.	n.a.	n.a.	n.a.	n.a.	n.a.	n.a.	n.a.	n.a.	n.a.	SAL	2012-13
140	Bianchetta/B	53	115	15.72	22	52	7.7	49	14.4436	50	3.46174	2	3	1	3	2	1	S	SAL	2012-13
533	CARUSO GIROLAMO (INALLETTABILE 8)	n.a.	n.a.	n.a.	n.a.	n.a.	n.a.	n.a.	n.a.	n.a.	n.a.	n.a.	n.a.	n.a.	n.a.	n.a.	n.a.	n.a.	SAL	2012-13
225	COLOGNA 188	53	112	13.02	19	40.6	10.4	61	14	45	3.21429	2	1	1	4	2	1	S	SAL	2012-13
226	COLOGNA 21 A	65	80	12.1	17	22.6	10.6	50	16.2283	62	3.82048	2	1	1	4	2	1	S	SAL	2012-13
227	COLOGNA 21 B	n.a.	n.a.	n.a.	n.a.	n.a.	n.a.	n.a.	n.a.	n.a.	n.a.	n.a.	n.a.	n.a.	n.a.	n.a.	n.a.	n.a.	SAL	2012-13
228	COLOGNA 80	45	125	11.94	17	47.8	8.2	54	14.0242	55	3.92179	1	1	1	4	2	1	S	SAL	2012-13
229	COLOGNA 83	53	100	14.32	20	45.6	7.7	40	16.7835	36	2.14496	2	3	1	1	2	1	S	SAL	2012-13
397	FRASSINETO	46	115	14.02	20	56.6	8.2	41	16.7694	64	3.81647	1	3	2	1	2	2	S	SAL	2012-13
398	FRASSINETO	46	120	14.7	20	57.8	7.8	47	16.0465	55	3.42754	1	3	2	1	2	2	S	SAL	2012-13
399	FRASSINETO 405	47	110	11.42	19	41	7.9	51	15.4534	56	3.6238	1	3	2	1	2	2	S	SAL	2012-13
448	GENTIL Rosso 13	42	100	11.62	21	70.6	6.9	37	13.1738	36	2.7327	1	3	2	3	1	1	S	SAL	2012-13
449	GENTIL Rosso 160	53	130	16.8	21	69.8	7.1	41	16.2636	50	3.07436	1	3	1	3	1	1	S	SAL	2012-13
450	GENTIL Rosso 4	n.a.	n.a.	n.a.	n.a.	n.a.	n.a.	n.a.	n.a.	n.a.	n.a.	n.a.	n.a.	n.a.	n.a.	n.a.	n.a.	n.a.	SAL	2012-13
452	GENTIL Rosso 48	54	108	10.7	20	39	7.3	52	15.5432	35	2.25179	2	3	2	2	2	1	S	SAL	2012-13
454	GENTIL Rosso 58	61	92	n.a.	18	n.a.	8.4	49	16.1286	50	3.10008	2	3	1	1	2	1	M	SAL	2012-13
455	GENTIL Rosso FAM. 48	49	112	13.52	21	46.8	8	45	15.2585	52	3.40793	1	3	1	1	2	1	S	SAL	2012-13
493	GUA' 113	52	100	12.04	24	75.8	7.5	37	12.6058	43	3.41112	1	3	2	3	2	1	S	SAL	2012-13
534	INALLETABILE 8 (GIROLAMO CARUSO)	54	125	9.8	18	36.2	7.9	52	13.2006	30	2.27262	2	3	2	1	2	1	S	SAL	2012-13
535	INALLETTABILE	58	105	11.36	20	62	7.5	50	14.7874	42	2.84025	2	3	2	3	2	2	S	SAL	2012-13
536	INALLETTABILE 96	54	128	14.46	22	79.4	8	40	15.8589	40	2.52225	2	3	2	3	2	1	S	SAL	2012-13
537	INALLETTABILE 210	n.a.	n.a.	n.a.	n.a.	n.a.	n.a.	n.a.	n.a.	n.a.	n.a.	n.a.	n.a.	n.a.	n.a.	n.a.	n.a.	n.a.	SAL	2012-13
538	INALLETTABILE 3 (VITTORIO NICOLI)	53	115	10.14	21	27.6	7.9	43	15.3002	30	1.96076	2	3	2	1	2	1	S	SAL	2012-13
539	INALLETTABILE 95	55	115	13.48	21	61.8	7.7	40	15.4786	47	3.03645	2	3	2	1	2	2	S	SAL	2012-13
540	INALLETTABILE 961	n.a.	n.a.	n.a.	n.a.	n.a.	n.a.	n.a.	n.a.	n.a.	n.a.	n.a.	n.a.	n.a.	n.a.	n.a.	n.a.	n.a.	SAL	2012-13
541	INALLETTABILE TODARO	61	90	11.24	20	63.8	7.1	36	14.9538	43	2.87552	3	3	2	1	2	1	S	SAL	2012-13
658	MAJORCA 47	55	100	11.52	20	69.8	6.9	35	15.7377	38	2.41459	1	3	2	2	2	2	S	SAL	2012-13
659	MAJORCA 68	51	95	11.44	18	48.8	7.7	33	15.5718	44	2.82562	1	3	2	1	2	1	S	SAL	2012-13
660	MAJORICA 47	50	102	12.36	21	58	7.1	36	14.7349	37	2.51104	1	3	2	3	2	2	S	SAL	2012-13
684	MARZUOLO AQUI 3	55	120	14.24	21	44.4	7.2	37	14.1446	40	2.82793	1	3	1	3	2	1	S	SAL	2012-13
685	MARZUOLO AQUI 4A	41	80	11.2	19	32.4	7.4	45	12.1865	35	2.87204	1	3	2	3	2	1	S	SAL	2012-13
686	MARZUOLO AQUI 4B	50	125	9.8	20	33.2	7	36	14.7314	44	2.98682	3	3	2	4	1	1	M	SAL	2012-13
687	MARZUOLO AQUI 4C	38	95	8.68	20	59	7.3	37	14.0295	36	2.56601	1	2	3	1	1	1	M	SAL	2012-13
688	MARZUOLO CALABRESE	54	100	9.18	20	42.4	7.8	42	12.6835	17	1.34033	2	1	2	4	2	1	H	SAL	2012-13
692	MARZUOLO TOSCANO	47	140	13.56	22	51.2	7.9	39	13.2406	40	3.02102	1	1	1	3	2	1	S	SAL	2012-13
693	MARZUOLO TOSCANO	47	140	13.68	21	49	7.3	36	13.4478	44	3.2719	1	1	2	3	2	1	S	SAL	2012-13
690	MARZ VAL PUSTERIA	54	130	12.2	21	57.6	7.5	46	14.0976	40	2.83736	2	1	2	3	1	1	M	SAL	2012-13
28	ALBIMONTE	41	80	10.44	21	52.4	7.2	43	13.4299	46	3.42521	1	3	2	3	1	2	S	SAL	2012-13
29	ALBIMONTE/B1	41	90	9.48	20	53.2	7.8	46	14.5778	47	3.22408	1	3	2	3	1	1	S	SAL	2012-13
30	ALBIMONTE/B2	38	90	9.84	19	60	7.4	45	12.5867	37	2.93961	1	3	2	3	1	2	S	SAL	2012-13
50	APULIA/B1	34	105	12.36	18	46.2	7.9	51	12.7063	35	2.75454	2	1	2	3	2	1	S	SAL	2012-13
51	APULIA/B2	34	110	12.3	17	41.2	7.5	51	12.7909	30	2.34542	2	1	2	3	2	1	S	SAL	2012-13
57	ARDITO	35	85	9.42	19	49.2	7.4	38	12.3878	30	2.42174	1	3	2	3	1	1	S	SAL	2012-13
58	ARDITO / 1	36	70	9.64	18	41.2	6.8	29	10.8688	30	2.76019	1	3	2	3	1	1	S	SAL	2012-13
59	ARDITO / 2	36	70	9.8	18	60	7.1	36	12.8959	30	2.32632	1	3	2	3	1	1	S	SAL	2012-13
60	ARDITO / 3	36	70	10.16	18	57.2	7	31	13.4263	35	2.60683	1	3	2	3	1	1	S	SAL	2012-13
61	ARDITO / 4	36	75	9.38	17	63	6.6	38	12.9459	30	2.31733	1	3	2	3	1	1	S	SAL	2012-13
112	BALILLA	32	75	8.68	15	38.8	7.5	32	14.4994	46	3.17256	1	3	3	3	1	1	S	SAL	2012-13
175	CAMBIO /1	45	110	14.14	20	57.6	8.6	52	14.5762	48	3.29304	1	3	1	3	2	1	S	SAL	2012-13
196	CATRIA	67	90	9.36	18	29	6.7	30	15.5752	45	2.8892	3	1	2	1	2	1	S	SAL	2012-13
198	CATRIA/1	42	72	7.96	18	59.6	7.6	37	14.6501	33	2.25255	1	2	2	1	1	1	S	SAL	2012-13
267	DAMIANO	44	52	10.32	20	56.2	6.6	24	15.119	62	4.10079	1	3	3	2	2	1	S	SAL	2012-13
268	DAMIANO	n.a.	n.a.	n.a.	n.a.	n.a.	n.a.	n.a.	n.a.	n.a.	n.a.	n.a.	n.a.	n.a.	n.a.	n.a.	n.a.	n.a.	SAL	2012-13
701	MENTANA	35	65	12.14	19	61.6	7.4	27	14.8692	46	3.09365	1	3	2	3	1	2	S	SAL	2012-13
702	MENTANA	35	75	11.48	19	53.4	7.9	34	13.2683	40	3.01469	1	3	2	3	1	2	S	SAL	2012-13
906	ROSSO LEONESSA	59	115	15.74	22	50.4	7.4	38	16.4379	50	3.04175	1	3	2	3	1	1	S	SAL	2012-13
1200	VILLA GLORI /1	n.a.	n.a.	n.a.	n.a.	n.a.	n.a.	n.a.	n.a.	n.a.	n.a.	n.a.	n.a.	n.a.	n.a.	n.a.	n.a.	n.a.	SAL	2012-13
1201	VILLA GLORI /2	41	77	10.96	20	71.6	7.4	35	14.563	45	3.09002	2	3	2	1	1	1	S	SAL	2012-13
1202	VILLA GLORI /3	47	47	7.4	15	27.4	6.7	17	18.714	50	2.67179	1	2	2	1	1	1	S	SAL	2012-13
48	APULIA PRECOCE/1	44	77	11	19	54.2	7.4	38	12.4262	50	4.02376	1	3	2	3	2	1	S	SAL	2012-13
49	APULIA PRECOCE/2	36	80	11.04	17	38	7.9	42	12.5294	36	2.87324	1	3	2	3	2	1	S	SAL	2012-13
52	AQUILA	n.a.	n.a.	n.a.	n.a.	n.a.	n.a.	n.a.	n.a.	n.a.	n.a.	n.a.	n.a.	n.a.	n.a.	n.a.	n.a.	n.a.	SAL	2012-13
93	AUSONIA/1	44	75	10.76	17	68.6	7.6	35	15.5367	44	2.832	1	1	2	1	1	1	S	SAL	2012-13
94	AUTONOMIA	44	75	9.2	16	54.4	7	34	14.4156	62	4.30089	1	3	2	1	2	1	S	SAL	2012-13
95	AUTONOMIA	43	75	8.74	19	43.4	7.1	40	13.1502	47	3.57409	1	1	2	1	2	1	S	SAL	2012-13
96	AUTONOMIA A	n.a.	n.a.	n.a.	n.a.	n.a.	n.a.	n.a.	n.a.	n.a.	n.a.	n.a.	n.a.	n.a.	n.a.	n.a.	n.a.	n.a.	SAL	2012-13
97	AUTONOMIA B	43	85	11.24	18	72.8	7.1	38	15.3585	65	4.23217	1	3	2	1	2	1	S	SAL	2012-13
119	BASSI LAURO	39	80	9.76	18	43.6	6.9	42	12.2818	40	3.25686	1	3	2	1	2	1	S	SAL	2012-13
239	COM BAUDI /1	38	78	9.36	15	53.4	7.4	40	13.4704	30	2.22711	1	1	2	3	2	1	S	SAL	2012-13
240	COM BAUDI /2	37	90	10.36	18	53.6	7.4	42	14.4745	36	2.48713	1	1	2	3	2	1	S	SAL	2012-13
528	IMPETO	38	65	6.4	16	41.8	6.8	32	11.6988	48	4.10299	1	2	3	1	2	1	S	SAL	2012-13
598	LIBERO (LITTORIO) /1	37	65	9.94	18	54.4	7.7	31	14.671	47	3.20359	1	3	2	3	1	1	S	SAL	2012-13
599	LIBERO (LITTORIO) /2	n.a.	n.a.	n.a.	n.a.	n.a.	n.a.	n.a.	n.a.	n.a.	n.a.	n.a.	n.a.	n.a.	n.a.	n.a.	n.a.	n.a.	SAL	2012-13
596	LIBERO (LITTORIO)	43	80	9.36	19	74.6	7.9	33	13.9031	42	3.02091	1	3	2	3	1	1	S	SAL	2012-13
600	LIBERO (LITTORIO) /3	46	57	8.74	21	56.4	6.2	28	12.6999	28	2.20474	1	3	2	3	2	1	S	SAL	2012-13
705	MENTANA MUTICO	47	58	6.3	21	45	7.1	34	12.5069	40	3.19824	1	2	4	1	1	1	M	SAL	2012-13
905	ROSSO DI SALMOUR	43	73	8.2	19	61	7.3	32	14.5277	22	1.51435	1	1	2	3	1	1	S	SAL	2012-13
946	S. PASTORE	39	88	9.6	17	67	7.4	44	12.0807	45	3.72496	1	3	2	1	2	1	S	SAL	2012-13
947	S. PASTORE /1	43	n.a.	n.a.	n.a.	n.a.	n.a.	n.a.	n.a.	n.a.	n.a.	n.a.	n.a.	n.a.	n.a.	n.a.	n.a.	n.a.	SAL	2012-13
948	S. PASTORE /2	42	75	7.92	19	70.4	7.4	34	12.1446	30	2.47024	1	3	3	1	1	1	S	SAL	2012-13
970	SALTO /1	50	100	13.72	20	74.4	6.7	30	16.7465	40	2.38856	1	3	2	1	2	1	S	SAL	2012-13
971	SALTO /2	38	78	9.9	19	54	7.9	48	12.27	48	3.91197	1	2	3	1	2	1	S	SAL	2012-13
1089	TEVERE	42	n.a.	n.a.	n.a.	n.a.	n.a.	n.a.	n.a.	n.a.	n.a.	n.a.	n.a.	n.a.	n.a.	n.a.	n.a.	n.a.	SAL	2012-13
1220	VIVENZA	39	72	11.52	22	60.6	7.4	39	11.0338	33	2.99081	1	3	2	1	2	1	S	SAL	2012-13
1221	VIVENZA	37	82	11.84	21	61.4	7	45	12.8085	40	3.12293	1	3	2	1	2	1	S	SAL	2012-13
5	ABBONDANZA	42	78	10.72	19	68.2	6.8	30	15.2087	64	4.20811	1	3	2	1	2	1	S	SAL	2012-13
6	ABBONDANZA	42	57	8.56	17	75.6	6.7	34	12.9298	46	3.55767	1	3	3	1	2	2	S	SAL	2012-13
300	DRAGONE	44	50	n.a.	17	n.a.	6.6	25	14.6	50	3.42466	2	3	2	1	2	1	S	SAL	2012-13
301	DRAGONE	52	73	12.3	20	57.6	5.8	21	13.4418	37	2.7526	2	3	2	1	2	1	M	SAL	2012-13
364	FIORELLO	37	57	8.68	17	36.4	8.4	49	12.1123	30	2.47681	2	1	2	3	2	1	S	SAL	2012-13
391	FORTUNATO	38	85	9.26	20	53.8	7.1	39	10.8627	40	3.68234	1	3	2	1	1	1	S	SAL	2012-13
402	FRECCIA	43	80	7.74	21	55.2	6.7	39	11.9822	26	2.16989	2	2	3	1	1	1	S	SAL	2012-13
411	FUNO	41	92	9.32	19	52	7	46	12.1231	24	1.9797	1	1	3	3	2	1	S	SAL	2012-13
474	GLUTINOSO	36	50	8.5	17	35	7.1	34	14.2538	39	2.73611	1	3	2	3	1	1	S	SAL	2012-13
490	GRIFO	39	90	7.44	18	54	7.4	45	12.0771	40	3.31205	1	2	3	1	2	1	S	SAL	2012-13
586	LEONARDO	39	80	8.12	18	60.6	7.2	40	10.5295	28	2.6592	1	2	3	1	1	1	S	SAL	2012-13
588	LEONE	38	70	9.56	19	54	7	40	11.2565	29	2.57629	1	3	2	3	1	1	S	SAL	2012-13
662	MARA/A	43	70	11.2	19	53.6	6.5	31	12.8346	43	3.35031	1	3	2	3	1	1	M	SAL	2012-13
663	MARA/B	39	72	10.24	21	57.8	7.3	35	12.6069	31	2.45898	2	3	2	1	2	1	S	SAL	2012-13
664	MARA/C	41	78	7.72	20	72.4	6.7	37	12.6522	37	2.92439	2	2	3	1	2	1	S	SAL	2012-13
831	PRODUTTORE S. 6	41	78	8.64	20	56.6	6.7	44	11.1634	26	2.32904	1	1	2	1	2	1	S	SAL	2012-13
901	RONDINE	39	88	9.44	20	59.8	7.1	44	11.1991	32	2.85736	1	1	2	1	2	1	S	SAL	2012-13
12	ADRIA	38	60	8.3	19	54	6.7	36	11.5716	32	2.7654	1	1	3	1	2	1	S	SAL	2012-13
55	AQUILEJA	39	60	7.36	18	57.2	7.6	34	9.82365	20	2.0359	1	2	2	1	1	2	S	SAL	2012-13
64	ARGELATO	38	70	8.08	18	56.2	6.8	39	11.9681	32	2.67377	1	1	2	1	2	1	S	SAL	2012-13
256	COSTANTE (MADIF 11)	39	62	6.98	19	40	7.4	34	11.9312	29	2.43061	1	2	2	1	2	1	S	SAL	2012-13
278	DARDO	44	42	n.a.	18	n.a.	6.9	23	15.394	53	3.44289	1	3	2	1	2	1	S	SAL	2012-13
279	DARDO	38	55	10.92	17	56	6.7	31	14.95	55	3.67894	1	1	2	2	2	2	M	SAL	2012-13
280	DARDO	36	62	8.52	17	58.2	6.4	29	13.4722	40	2.96908	1	2	2	1	2	1	S	SAL	2012-13
304	DUSI	42	62	10.58	20	73	6.8	31	14.9487	35	2.34134	2	3	3	1	1	1	S	SAL	2012-13
305	DUSI 3	45	67	11.5	25	63.6	6.6	28	13.4603	45	3.34317	3	3	2	1	2	1	M	SAL	2012-13
306	DUSI 3A	48	65	11.9	21	59.2	7	30	11.6415	41	3.5219	3	3	2	1	2	1	M	SAL	2012-13
307	DUSI 3B	41	75	8.9	21	72.2	6.6	37	11.982	25	2.08647	2	3	3	1	2	1	S	SAL	2012-13
400	FRASSINO	41	50	11.22	19	71.2	7.8	26	12.6994	35	2.75603	1	3	2	1	2	2	S	SAL	2012-13
531	IMPETUOSO	39	58	9.8	21	75	6.8	28	14.5726	50	3.43111	1	2	3	1	2	1	S	SAL	2012-13
545	IRNERIO	42	42	8.76	19	70	6.8	20	16.5486	63	3.80698	1	3	2	1	2	1	S	SAL	2012-13
594	LIBELLULA	38	73	8.1	18	57.2	7.4	38	13.6121	25	1.8366	1	3	2	1	1	1	S	SAL	2012-13
595	LIBELLULA	43	53	8.9	22	72	6.6	27	12.2113	28	2.29297	1	3	2	1	2	1	S	SAL	2012-13
627	LONTRA	n.a.	34	n.a.	n.a.	n.a.	6.7	n.a.	12.9639	41	3.16263	2	3	2	1	1	1	S	SAL	2012-13
679	MARZOTTO	42	55	10.2	21	73.6	7.1	36	13.6793	54	3.94758	2	1	2	1	2	1	S	SAL	2012-13
777	ORSO	42	60	10.76	21	75.2	6.9	41	12.9858	31	2.38722	1	1	2	3	2	1	S	SAL	2012-13
1069	STRAMPELLI NAZARENO	42	64	9.94	18	62.8	7.6	41	13.9225	48	3.44765	1	1	2	3	2	1	S	SAL	2012-13
1070	STRAMPELLI NAZARENO	42	62	10.48	17	57.8	7.3	37	11.1157	31	2.78885	1	1	2	3	2	1	S	SAL	2012-13
2	ABANO	43	45	9.8	17	42	6	21	14.6182	34	2.32586	2	1	2	1	2	1	S	SAL	2012-13
78	ARQUA'	46	55	8.28	20	52	7	23	16.0312	60	3.7427	1	3	3	1	2	1	M	SAL	2012-13
153	BOLERO	43	50	9	20	50.4	6.3	41	12.4753	39	3.12618	2	1	2	3	2	2	S	SAL	2012-13
159	BRASILIA	43	57	8.96	20	67.6	6.8	31	13.2186	50	3.78254	1	3	3	1	2	1	M	SAL	2012-13
200	CENTAURO	37	53	8.44	17	36	7.1	33	11.5125	36	3.12705	1	3	2	3	2	1	S	SAL	2012-13
212	CHIARANO	38	52	7.74	16	45.2	7	30	12.2701	29	2.36348	1	1	2	2	2	1	S	SAL	2012-13
322	ERIDANO	40	50	8.7	18	55.4	6.5	27	11.5346	38	3.29442	1	3	2	1	2	1	M	SAL	2012-13
330	ETRURIA	44	60	10.54	18	62.2	7.4	38	12.2681	38	3.09746	1	1	2	1	2	1	S	SAL	2012-13
431	GEMINI	40	45	8.84	21	49.2	6.9	28	12.5496	31	2.47019	1	3	2	1	2	1	M	SAL	2012-13
591	LEOPARDO	39	52	10.84	21	66	6.9	28	13.4427	41	3.04998	1	3	2	1	1	1	S	SAL	2012-13
628	LORETO	n.a.	n.a.	n.a.	n.a.	n.a.	n.a.	n.a.	n.a.	n.a.	n.a.	n.a.	n.a.	n.a.	n.a.	n.a.	n.a.	n.a.	SAL	2012-13
629	LORETO	35	78	9.2	18	51.2	7.9	48	12.7086	44	3.46222	1	1	2	3	2	1	S	SAL	2012-13
661	MANITAL	40	45	7.84	17	51.6	6.8	36	16.6112	56	3.37122	2	3	3	2	2	2	M	SAL	2012-13
696	MEC	n.a.	n.a.	n.a.	n.a.	n.a.	n.a.	n.a.	n.a.	n.a.	n.a.	n.a.	n.a.	n.a.	n.a.	n.a.	n.a.	n.a.	SAL	2012-13
769	ODERZO	n.a.	n.a.	n.a.	n.a.	n.a.	n.a.	n.a.	n.a.	n.a.	n.a.	n.a.	n.a.	n.a.	n.a.	n.a.	n.a.	n.a.	SAL	2012-13
796	PANDAS	39	50	9.58	19	39.8	7.2	32	12.9093	50	3.87319	1	1	2	3	2	1	M	SAL	2012-13
966	SALMONE	n.a.	n.a.	10.32	21	75.6	6.7	29	16.1154	59	3.66108	n.a.	3	2	1	1	1	M	SAL	2012-13
44	APACHE	46	64	11.58	23	71.4	7.1	27	12.2138	50	4.09371	2	3	2	1	2	1	M	SAL	2012-13
118	BARRA (MAESTRA)	43	55	10.18	21	60	6.3	29	12.1105	34	2.80749	1	1	2	3	2	2	M	SAL	2012-13
122	BELFIORE	43	50	8.24	19	54.6	6.8	31	11.8716	45	3.79055	2	3	2	3	2	1	M	SAL	2012-13
142	BILANCIA	38	48	7.04	16	43	7.5	37	13.1251	35	2.66665	2	1	2	3	2	1	S	SAL	2012-13
221	COLFIORITO	43	45	8.28	16	46.8	6.9	22	15.0338	49	3.25932	1	3	2	3	2	1	M	SAL	2012-13
401	FRECCIA	39	70	10.2	20	54.8	7.8	48	12.0495	46	3.81758	2	3	2	3	2	2	M	SAL	2012-13
477	GOLIA	n.a.	n.a.	n.a.	n.a.	n.a.	n.a.	n.a.	n.a.	n.a.	n.a.	n.a.	n.a.	n.a.	n.a.	n.a.	n.a.	n.a.	SAL	2012-13
708	MIETI	45	42	8.24	16	55	5.4	16	17.2884	62	3.58622	2	3	2	1	2	2	M	SAL	2012-13
715	MOL	37	70	8.74	18	64.8	6.7	35	13.1157	31	2.36358	1	3	3	1	1	1	S	SAL	2012-13
961	SAGITTARIO	43	40	n.a.	17	n.a.	7.3	29	13.4631	64	4.75373	1	3	2	3	2	1	M	SAL	2012-13
964	SALGEMMA	42	57	10.56	21	79.4	7.4	31	15.0521	53	3.52111	1	3	2	3	2	1	M	SAL	2012-13
978	SANGIACOMO	38	60	9.96	18	57.4	7.3	45	12.8779	43	3.33904	1	3	2	3	2	2	S	SAL	2012-13
1004	SERIO	45	47	10.44	19	41	6.1	29	13.8405	46	3.32357	1	1	2	3	2	1	M	SAL	2012-13
1301	SOISSONS	42	65	9.68	19	65.4	7.1	39	11.495	39	3.39278	2	1	2	3	2	1	M	SAL	2012-13
1	A 416	43	55	9.42	19	56.2	6.4	32	13.3109	41	3.08019	1	3	2	3	2	2	M	SAL	2012-13
1241	ALTAMIRA	47	52	6.52	18	26.8	6.5	32	12.332	44	3.56796	2	3	2	3	2	1	S	SAL	2012-13
1245	ANTILLE	45	60	8.34	20	51	7.1	39	10.1947	36	3.53123	2	3	2	3	2	1	M	SAL	2012-13
1248	ARROCCO	37	60	9.62	19	56.4	7	34	11.5196	45	3.90638	1	3	2	3	2	1	M	SAL	2012-13
81	ARTICO	44	55	9.14	21	54.8	6.9	29	11.4986	33	2.86992	1	1	2	1	2	1	S	SAL	2012-13
1250	AUBUSSON	43	65	9.7	21	55.6	6.6	32	11.4728	39	3.39933	1	3	2	1	2	1	M	SAL	2012-13
1251	BANDERA	37	62	8.26	20	57	6.3	46	11.4306	45	3.93681	1	1	3	3	2	1	M	SAL	2012-13
145	BLASCO	44	55	9.64	20	51.2	6.5	37	12.03	38	3.15876	1	1	2	3	2	2	M	SAL	2012-13
1253	BOLOGNA	43	64	8.84	18	54	6.6	34	13.0362	54	4.14231	1	1	2	3	2	1	M	SAL	2012-13
158	BRAMANTE	41	62	10.08	19	52.6	7	38	11.8	34	2.88136	1	1	2	3	2	1	S	SAL	2012-13
165	BUON PASTOR	37	64	7.96	18	48	6.9	41	11.7469	39	3.32001	1	1	2	3	2	2	S	SAL	2012-13
222	COLLEDORO	39	70	10.66	22	57	7	30	12.5363	37	2.95143	1	3	2	1	2	1	M	SAL	2012-13
336	EXOTIC	45	67	10.5	20	45.6	6.5	36	11.7345	45	3.83485	2	3	2	3	2	1	M	SAL	2012-13
464	GERONIMO	43	62	11.1	19	60.8	6.8	33	12.4854	33	2.64309	1	3	2	3	2	2	M	SAL	2012-13
549	ISENGRAIN	43	55	9.5	21	62.4	7	30	11.8659	38	3.20246	3	1	2	3	2	1	M	SAL	2012-13
793	PALESIO	37	67	10	18	56	7.4	44	11.8349	42	3.54884	1	1	2	3	2	1	M	SAL	2012-13
794	PALLADIO	41	65	7.72	17	29.6	7.2	36	11.6792	39	3.33926	2	1	2	3	2	1	M	SAL	2012-13
816	PR22R58	42	62	9.4	20	53.6	7.1	42	10.2953	38	3.69101	1	1	2	3	2	1	M	SAL	2012-13
1304	SOLEHIO	43	70	9.72	19	53	7.4	44	11.4655	44	3.83761	1	1	2	3	2	1	M	SAL	2012-13
1319	ZANZIBAR	39	68	9.2	19	59	7.4	38	11.3823	40	3.51424	1	1	2	3	2	1	M	SAL	2012-13
40	ANDRIOLO	51	78	9.7	18	54.4	7	43	13.6879	37	2.70312	1	1	2	3	1	1	S	LO	2012-13
132	BIANCHETTA	39	68	7.4	16	40.2	7.7	40	12.2706	26	2.11889	1	2	1	1	1	2	S	LO	2012-13
141	BIANCO NOSTRALE	54	100	10.64	17	40.4	7.5	50	13.9196	30	2.15523	2	3	1	3	2	1	M	LO	2012-13
192	CAROSELLA	55	112	13.1	22	36.6	8	50	16.7826	46	2.74094	1	1	2	1	2	2	S	LO	2012-13
193	CAROSELLA B	39	62	7.12	19	70.4	6.8	37	14.8958	30	2.01399	1	2	2	1	2	1	S	LO	2012-13
210	CHIANTI	39	78	7.7	17	52.6	6.7	38	12.2528	28	2.28519	1	2	2	1	2	2	S	LO	2012-13
211	CHIANTI	36	98	8.24	17	33	6	35	12.5442	45	3.58732	1	3	2	1	2	1	H	LO	2012-13
230	COLOGNA LUNGA	54	127	12.46	22	49	8	52	13.0941	31	2.36749	1	1	1	3	2	1	S	LO	2012-13
231	COLOGNA LUNGA	57	110	12.6	21	40.8	8.2	49	16.2978	39	2.39296	1	1	1	3	2	1	S	LO	2012-13
289	DENTE DI CANE	57	128	11.92	20	49.4	7.4	47	17.7727	31	1.74425	1	1	1	3	2	1	S	LO	2012-13
440	GENTIL BIANCO	57	100	11.88	20	43.6	6.9	51	14.5213	37	2.54798	1	3	2	3	2	1	S	LO	2012-13
443	GENTIL ROSSO	52	125	11.4	20	34	7.3	44	12.7193	34	2.6731	2	3	1	1	2	1	M	LO	2012-13
444	GENTIL ROSSO	52	122	11.26	19	36.4	7.7	49	11.2595	22	1.95391	2	3	2	1	2	1	S	LO	2012-13
445	GENTIL ROSSO	52	125	12	20	41.4	7.4	48	11.5457	30	2.59837	2	3	1	2	2	1	S	LO	2012-13
446	GENTIL ROSSO	52	110	10.78	17	34.2	7.8	52	16.0636	43	2.67686	1	3	1	1	2	1	S	LO	2012-13
447	GENTIL ROSSO	56	114	n.a.	20	n.a.	6.9	56	15.9077	47	2.95454	1	3	1	2	2	2	S	LO	2012-13
657	MAJORCA	50	123	10.52	19	33.6	7.9	42	13.1712	35	2.65732	2	1	2	4	1	2	S	LO	2012-13
676	MARTINELLA	38	57	7.72	15	34.2	6.5	25	14.8657	50	3.36346	1	3	2	3	2	1	S	LO	2012-13
680	MARZUOLO	59	125	11.9	18	51.8	7.1	42	17.9701	44	2.44852	2	3	2	3	1	1	M	LO	2012-13
681	MARZUOLO	37	60	9	20	38.8	7.8	48	12.8855	51	3.95794	2	3	2	3	2	1	M	LO	2012-13
682	MARZUOLO	57	125	10.4	19	38	7	30	14.2738	37	2.59217	2	3	2	3	1	1	M	LO	2012-13
721	MORRU CANU	52	110	11.8	18	48	7.4	47	14.7527	28	1.89796	2	3	2	4	1	1	M	LO	2012-13
722	MORRU CANU	52	97	11.5	18	49.4	7	44	14.1297	24	1.69855	2	3	2	4	1	1	M	LO	2012-13
819	PRECOCE BIANCO	30	78	8.08	16	44.2	6.7	40	11.7153	30	2.56076	1	1	2	3	2	2	M	LO	2012-13
820	PRECOCE DI PIEMONTE	59	135	12.24	21	62	6.8	38	13.9033	27	1.94198	2	3	2	1	2	2	S	LO	2012-13
881	RIETI/1	58	122	11.68	18	37	7.5	38	17.2868	45	2.60314	2	3	1	4	2	1	S	LO	2012-13
889	RIETI/10	55	120	13.4	20	42	7.9	51	11.7241	28	2.38825	2	3	1	3	2	1	S	LO	2012-13
890	RIETI/11	51	118	11	19	29.6	7.1	48	11.8088	30	2.54047	2	3	1	3	2	1	S	LO	2012-13
882	RIETI/2	56	122	10.3	19	36.2	7.4	50	12.1092	31	2.56003	2	3	1	3	2	1	S	LO	2012-13
883	RIETI/3	53	120	13.12	20	44.6	6.7	43	11.3907	32	2.80932	2	3	1	3	2	1	S	LO	2012-13
884	RIETI/4	57	130	11.8	19	39.2	7.5	38	14.5624	43	2.95282	2	3	1	3	2	1	S	LO	2012-13
885	RIETI/5	55	118	13.02	20	48.4	8.1	44	16.6128	40	2.40778	2	3	1	3	2	1	S	LO	2012-13
886	RIETI/6	59	115	15.04	21	52	7.8	33	14.7368	42	2.85	2	3	1	3	2	1	S	LO	2012-13
887	RIETI/7	58	107	11.76	20	35	7.6	39	17.0457	39	2.28797	2	3	1	3	2	1	S	LO	2012-13
888	RIETI/9	55	130	12.42	20	43	8.1	41	12.1716	37	3.03987	2	3	1	3	2	1	S	LO	2012-13
904	ROSSO DELLE LANGHE	54	120	9.92	18	35.6	8.8	56	15.5726	23	1.47696	2	3	2	3	1	1	M	LO	2012-13
909	ROSSO OLONA	55	126	11.04	18	33	7.8	55	14.1786	11	0.775818	2	1	1	3	1	1	M	LO	2012-13
910	ROSSO PIEMONTE	55	115	11	18	28	7.6	54	15.2181	30	1.97133	2	3	1	3	1	1	S	LO	2012-13
1027	SOLINA	45	122	10.44	19	40.4	7.2	43	11.8729	22	1.85295	2	3	1	3	2	1	S	LO	2012-13
1025	SOLINA	45	117	10.8	18	41.6	7.2	45	13.5511	23	1.69728	3	3	1	3	2	1	S	LO	2012-13
1028	SOLINA 2	57	105	9.5	16	33.8	6.9	41	14.2556	43	3.01636	3	3	1	3	2	1	S	LO	2012-13
1029	SOLINA 3	57	100	10	15	33.8	7.8	39	15.0264	43	2.86163	3	3	1	4	2	1	S	LO	2012-13
1030	SOLINA 4	59	100	9.4	15	32.8	7.8	30	15.868	48	3.02495	3	3	1	4	2	1	S	LO	2012-13
1031	SOLINA 5	58	105	9.48	16	48.2	7.4	36	13.0944	40	3.05475	3	3	1	4	2	1	S	LO	2012-13
1032	SOLINA 6	57	96	11.1	16	35.4	7.1	29	13.9064	36	2.58874	3	3	1	3	2	1	S	LO	2012-13
1033	SOLINA A	52	110	13.1	17	61.6	7.6	38	13.0917	23	1.75684	2	3	1	3	2	1	S	LO	2012-13
1034	SOLINA B	58	84	12.2	17	49.4	7.7	32	13.8877	24	1.72815	2	3	1	3	2	1	S	LO	2012-13
1134	TRIGO COSSU	57	108	8.96	18	44.2	7.4	42	10.8673	18	1.65635	2	3	2	1	1	2	S	LO	2012-13
1135	TRIGO COSSU	57	120	10.1	18	30	7.5	40	13.7379	27	1.96537	2	3	2	1	1	1	M	LO	2012-13
1136	TRIGO COSSU	54	105	9.2	18	39.8	7.4	43	13.9708	23	1.64629	2	3	2	1	1	1	M	LO	2012-13
139	Bianchetta /A	55	122	9.24	17	25	7.8	46	11.3534	23	2.02583	3	3	2	1	2	1	S	LO	2012-13
134	Bianchetta 83	58	128	8.8	19	35	6.7	41	12.2219	25	2.04552	1	3	2	2	2	2	S	LO	2012-13
135	Bianchetta 83	58	108	8.2	18	31.2	7.6	39	12.6883	29	2.28557	1	3	2	2	2	2	S	LO	2012-13
140	Bianchetta/B	47	120	11.6	19	41.6	7.3	46	11.3992	38	3.33356	2	3	1	3	2	1	S	LO	2012-13
533	CARUSO GIROLAMO (INALLETTABILE 8)	58	110	8.2	19	33.8	7.4	46	13.8879	40	2.88021	3	3	2	1	2	2	S	LO	2012-13
225	COLOGNA 188	48	110	10.02	18	26	9.4	65	11.9534	25	2.09146	2	1	1	4	2	1	S	LO	2012-13
226	COLOGNA 21 A	50	114	9.4	16	30	9.8	70	14.1031	37	2.62353	2	1	1	4	2	1	S	LO	2012-13
227	COLOGNA 21 B	39	88	9.8	21	40	7	40	11.5671	40	3.45808	1	3	2	1	2	1	M	LO	2012-13
228	COLOGNA 80	50	122	9.6	16	25.4	8.2	54	13.6195	46	3.37751	1	1	1	4	2	1	S	LO	2012-13
229	COLOGNA 83	54	115	11.88	19	39.2	7.4	43	12.2563	30	2.44773	2	3	1	1	2	1	S	LO	2012-13
397	FRASSINETO	52	115	11.36	18	42.6	7.6	54	13.1665	40	3.03801	1	3	2	1	2	2	S	LO	2012-13
398	FRASSINETO	52	120	11.4	18	35.8	8.3	53	13.9911	43	3.07339	1	3	2	1	2	2	S	LO	2012-13
399	FRASSINETO 405	52	116	11.04	18	43.2	7.8	53	n.a.	n.a.	n.a.	1	3	2	1	2	2	M	LO	2012-13
448	GENTIL Rosso 13	48	92	9.1	18	62.4	7.2	39	15.1586	36	2.37489	1	3	2	3	1	1	S	LO	2012-13
449	GENTIL Rosso 160	56	135	11.68	18	36.4	7.7	47	16.8769	40	2.3701	1	3	1	4	1	1	S	LO	2012-13
450	GENTIL Rosso 4	49	130	11.92	18	37.8	7.6	33	n.a.	n.a.	n.a.	2	1	1	3	1	1	M	LO	2012-13
452	GENTIL Rosso 48	54	130	9.4	20	46	7.2	42	11.8939	20	1.68153	2	3	2	2	2	1	S	LO	2012-13
454	GENTIL Rosso 58	52	125	12.8	21	47.4	8.7	50	14.9845	38	2.53596	2	3	1	1	2	1	S	LO	2012-13
455	GENTIL Rosso FAM. 48	51	112	11.08	19	34.8	7.7	48	16.3194	52	3.1864	1	3	1	1	2	1	S	LO	2012-13
493	GUA' 113	53	95	8.62	22	39	6.6	39	14.1972	41	2.88789	1	3	2	3	2	1	S	LO	2012-13
534	INALLETABILE 8 (GIROLAMO CARUSO)	57	94	12.08	18	33.6	7.8	47	n.a.	n.a.	n.a.	2	3	2	1	2	1	M	LO	2012-13
535	INALLETTABILE	59	86	10.4	18	26	7.8	41	16.0989	45	2.79522	2	3	2	3	2	2	S	LO	2012-13
536	INALLETTABILE 96	54	110	10.2	20	45.4	7.8	36	14.5191	42	2.89274	2	3	2	3	2	1	S	LO	2012-13
537	INALLETTABILE 210	39	86	8.06	18	41.6	6.7	43	13.6166	35	2.57039	1	2	2	1	2	1	S	LO	2012-13
538	INALLETTABILE 3 (VITTORIO NICOLI)	54	130	9.6	19	30.6	7.1	45	13.6125	19	1.39578	2	3	2	1	2	1	S	LO	2012-13
539	INALLETTABILE 95	57	122	9.68	18	38.6	7.5	45	12.1485	30	2.46944	2	3	2	1	2	2	S	LO	2012-13
540	INALLETTABILE 961	57	120	9.82	19	49.8	8	52	12.4002	25	2.01609	3	3	2	3	2	2	S	LO	2012-13
541	INALLETTABILE TODARO	59	115	8.16	18	38	6.8	42	13.279	25	1.88267	3	3	2	1	2	1	S	LO	2012-13
658	MAJORCA 47	59	130	10.7	18	44.2	7.4	41	15.4674	33	2.13351	1	3	2	1	2	2	S	LO	2012-13
659	MAJORCA 68	58	105	10.4	18	44.2	7.8	45	16.4736	40	2.42813	1	3	2	1	2	1	S	LO	2012-13
660	MAJORICA 47	54	112	9.2	18	47.6	7.4	44	14.2164	24	1.68819	1	3	2	3	2	2	S	LO	2012-13
684	MARZUOLO AQUI 3	55	118	11.64	19	33.8	7.5	42	12.6974	32	2.5202	1	3	1	3	2	1	S	LO	2012-13
685	MARZUOLO AQUI 4A	39	90	10	19	37	7.2	42	10.6942	30	2.80526	1	3	2	3	2	1	S	LO	2012-13
686	MARZUOLO AQUI 4B	50	145	9.8	20	39.2	7.2	43	12.0658	32	2.65213	3	3	2	4	1	1	S	LO	2012-13
687	MARZUOLO AQUI 4C	40	82	6.24	16	33	6.7	36	14.8273	30	2.02329	1	2	3	1	1	1	M	LO	2012-13
688	MARZUOLO CALABRESE	57	120	8	18	36.6	7.8	42	12.9367	17	1.31409	2	1	2	4	2	1	H	LO	2012-13
692	MARZUOLO TOSCANO	55	115	11.64	20	37	7.1	38	12.2322	30	2.45254	1	1	1	3	2	1	M	LO	2012-13
693	MARZUOLO TOSCANO	57	115	10.62	20	31.6	7.7	36	16.527	39	2.35977	1	1	2	3	2	1	M	LO	2012-13
690	MARZ VAL PUSTERIA	57	132	11.84	19	55.4	7.2	42	13.0427	32	2.45348	2	1	2	3	1	1	M	LO	2012-13
28	ALBIMONTE	45	82	8.7	20	59.6	7.2	39	10.9562	38	3.46836	1	3	2	3	1	2	S	LO	2012-13
29	ALBIMONTE/B1	45	78	8.04	20	36.2	6.9	33	13.7157	34	2.4789	1	3	2	3	1	1	S	LO	2012-13
30	ALBIMONTE/B2	40	80	7.88	19	50.4	6.9	38	12.3264	35	2.83942	1	3	2	3	1	2	S	LO	2012-13
50	APULIA/B1	35	92	9.08	18	36.2	7.6	46	12.9392	32	2.47311	2	1	2	3	2	1	S	LO	2012-13
51	APULIA/B2	35	92	8.76	17	27.2	7.6	47	13.6739	32	2.34023	2	1	2	3	2	1	S	LO	2012-13
57	ARDITO	37	65	8.24	18	50	6.5	33	14.164	36	2.54166	1	3	2	3	1	1	S	LO	2012-13
58	ARDITO / 1	38	66	7.56	17	50	6.4	23	13.8081	40	2.89684	1	3	2	3	1	1	S	LO	2012-13
59	ARDITO / 2	38	63	7.56	16	42.4	6.8	30	14.1253	26	1.84067	1	3	2	3	1	1	S	LO	2012-13
60	ARDITO / 3	37	62	8.28	18	57.2	6.2	26	13.0784	33	2.52325	1	3	2	3	1	1	S	LO	2012-13
61	ARDITO / 4	38	67	6.82	20	50.6	6.5	30	13.385	30	2.24131	1	3	2	3	1	1	S	LO	2012-13
112	BALILLA	35	70	6.24	15	26.8	6	26	14.3852	49	3.40627	1	2	3	3	1	1	S	LO	2012-13
175	CAMBIO /1	57	95	11.4	17	37.4	8	48	15.5565	46	2.95697	1	3	1	3	2	1	M	LO	2012-13
196	CATRIA	63	112	8.4	20	50.6	6.7	39	12.1228	38	3.13458	3	1	2	1	2	1	S	LO	2012-13
198	CATRIA/1	40	93	6.8	18	52.6	7	36	11.0579	23	2.07996	1	3	2	1	1	1	S	LO	2012-13
267	DAMIANO	36	68	7.6	18	43	6.3	36	11.7483	39	3.31962	1	3	3	2	2	1	S	LO	2012-13
268	DAMIANO	38	70	7.8	19	56.2	6.3	30	12.5168	45	3.59515	1	2	4	1	2	2	S	LO	2012-13
701	MENTANA	39	68	5.9	12	20.8	6.7	31	14.1807	44	3.1028	1	1	2	3	1	2	S	LO	2012-13
702	MENTANA	35	87	9.2	17	39.4	7	33	11.076	31	2.79885	1	3	2	3	1	2	S	LO	2012-13
906	ROSSO LEONESSA	37	115	14.3	20	62.6	7.6	49	14.6397	58	3.96183	1	3	2	3	1	1	S	LO	2012-13
1200	VILLA GLORI /1	45	80	7.8	19	64	6.7	38	11.8254	32	2.70604	1	2	2	1	1	1	S	LO	2012-13
1201	VILLA GLORI /2	45	62	7	18	57.4	6.7	21	13.6684	39	2.8533	2	2	2	1	1	1	S	LO	2012-13
1202	VILLA GLORI /3	45	52	n.a.	15	n.a.	6.3	11	13.0165	39	2.9962	1	2	2	1	1	1	S	LO	2012-13
48	APULIA PRECOCE/1	48	80	9.52	16	40.4	7.6	33	13.4509	51	3.79158	1	3	2	3	2	1	S	LO	2012-13
49	APULIA PRECOCE/2	34	95	9.2	18	34.8	6.9	43	14.5039	29	1.99946	1	3	2	3	2	1	S	LO	2012-13
52	AQUILA	39	84	7.2	16	51.2	6.5	43	11.8664	45	3.79222	1	2	3	1	2	1	S	LO	2012-13
93	AUSONIA/1	39	95	8.8	16	51.2	7.8	41	10.0362	23	2.29171	1	1	2	1	1	1	S	LO	2012-13
94	AUTONOMIA	39	92	8.64	19	34.4	6.8	42	11.496	40	3.47949	1	3	2	1	2	1	S	LO	2012-13
95	AUTONOMIA	39	80	9	17	40.2	6.1	42	13.2161	40	3.02661	1	1	2	1	2	1	S	LO	2012-13
96	AUTONOMIA A	56	108	9.6	21	45.6	6.2	37	14.4437	70	4.84639	1	3	2	1	2	1	H	LO	2012-13
97	AUTONOMIA B	45	70	9.4	19	54	6.6	29	14.1683	54	3.81132	1	3	2	1	2	1	S	LO	2012-13
119	BASSI LAURO	38	70	7.2	16	47.2	6.8	40	11.6867	42	3.59384	1	3	2	1	2	1	S	LO	2012-13
239	COM BAUDI /1	33	95	8.04	15	43.2	7.6	44	13.5636	31	2.28552	1	1	2	3	2	1	M	LO	2012-13
240	COM BAUDI /2	34	90	7.66	17	39.2	6.9	44	13.6763	31	2.2667	1	1	2	3	2	1	S	LO	2012-13
528	IMPETO	38	85	5.8	16	34	6.4	37	11.5107	37	3.2144	1	2	3	1	2	1	S	LO	2012-13
598	LIBERO (LITTORIO) /1	36	78	8	19	36.2	6.7	43	12.5434	46	3.66727	1	3	2	3	1	1	S	LO	2012-13
599	LIBERO (LITTORIO) /2	40	78	9.04	17	42	6.4	39	13.9815	50	3.57616	n.a.	3	2	3	1	1	S	LO	2012-13
596	LIBERO (LITTORIO)	39	85	7.94	19	40	8	47	12.2143	33	2.70176	1	3	2	3	1	1	S	LO	2012-13
600	LIBERO (LITTORIO) /3	45	75	7.44	19	56.6	6.8	31	16.2009	45	2.77763	1	3	2	3	2	1	S	LO	2012-13
705	MENTANA MUTICO	45	85	7.6	21	53	7	39	14.927	36	2.41174	1	2	4	1	1	1	M	LO	2012-13
905	ROSSO DI SALMOUR	39	85	8	18	60.4	7.4	48	12.8538	24	1.86715	1	1	2	3	1	1	S	LO	2012-13
946	S. PASTORE	38	88	8.3	16	47.2	6.9	37	11.8353	34	2.87275	1	3	2	1	2	1	S	LO	2012-13
947	S. PASTORE /1	38	87	6.6	18	49	6.9	43	10.285	24	2.33351	1	3	3	1	1	1	S	LO	2012-13
948	S. PASTORE /2	40	85	6.2	17	42.2	7.1	35	10.6633	23	2.15694	1	3	3	1	1	1	S	LO	2012-13
970	SALTO /1	45	100	10.04	19	51.6	6.7	43	13.9142	30	2.15607	1	3	2	1	2	1	S	LO	2012-13
971	SALTO /2	38	83	7.92	19	41.2	7.3	52	12.4789	43	3.44582	1	2	3	1	2	1	S	LO	2012-13
1089	TEVERE	37	100	8	17	49	7.4	44	11.5492	23	1.99148	1	1	2	3	1	1	S	LO	2012-13
1220	VIVENZA	36	100	9.2	18	45.6	6.9	41	11.1811	36	3.21971	1	3	2	1	2	1	S	LO	2012-13
1221	VIVENZA	36	92	8.9	20	39.8	7	42	12.3205	35	2.84079	1	3	2	1	2	1	S	LO	2012-13
5	ABBONDANZA	45	78	9.14	19	37.8	6.7	40	12.2821	46	3.74529	1	3	2	1	2	1	S	LO	2012-13
6	ABBONDANZA	45	68	5.3	15	28.6	6.2	32	10.1763	38	3.73415	1	3	3	1	2	2	S	LO	2012-13
300	DRAGONE	41	68	8.6	16	32.2	7	37	12.3616	54	4.36836	2	3	2	1	2	1	S	LO	2012-13
301	DRAGONE	59	60	8.5	16	45.4	6	15	13.6053	38	2.79303	2	3	2	1	2	1	M	LO	2012-13
364	FIORELLO	39	53	7.74	18	29.8	7.6	29	13.7407	56	4.0755	2	1	2	3	2	1	S	LO	2012-13
391	FORTUNATO	39	70	9.1	19	51.4	7.2	32	12.0822	50	4.1383	1	3	2	1	1	1	S	LO	2012-13
402	FRECCIA	48	58	n.a.	n.a.	n.a.	n.a.	n.a.	n.a.	n.a.	n.a.	n.a.	n.a.	n.a.	n.a.	n.a.	n.a.	n.a.	LO	2012-13
411	FUNO	40	82	7.12	18	44.6	6.1	40	11.8363	29	2.4501	1	1	3	3	2	1	S	LO	2012-13
474	GLUTINOSO	33	58	6.9	16	33.4	6.7	40	13.6128	50	3.673	1	3	2	3	1	1	S	LO	2012-13
490	GRIFO	40	78	6.6	19	46.8	6.8	36	10.7423	39	3.6305	1	2	3	1	2	1	S	LO	2012-13
586	LEONARDO	40	76	7.3	17	55.2	7.1	32	9.58759	29	3.02474	1	2	3	1	1	1	S	LO	2012-13
588	LEONE	39	68	8.2	21	50	7	33	9.96274	30	3.01122	1	3	2	3	1	1	S	LO	2012-13
662	MARA/A	40	65	9.1	17	52.2	6.6	34	11.4248	48	4.2014	1	3	2	3	1	1	H	LO	2012-13
663	MARA/B	40	54	n.a.	n.a.	n.a.	n.a.	n.a.	n.a.	n.a.	n.a.	n.a.	n.a.	n.a.	n.a.	n.a.	n.a.	n.a.	LO	2012-13
664	MARA/C	45	67	7	20	47.2	6.6	35	11.6431	36	3.09197	2	2	3	1	2	1	S	LO	2012-13
831	PRODUTTORE S. 6	40	72	8	19	46.8	6.9	38	9.89635	32	3.23352	1	3	2	1	2	1	S	LO	2012-13
901	RONDINE	40	78	8.02	17	30.8	7.3	39	10.8887	34	3.1225	1	1	2	1	2	1	S	LO	2012-13
12	ADRIA	45	45	6	20	31.6	6.3	31	12.2102	43	3.52166	1	1	3	1	2	1	S	LO	2012-13
55	AQUILEJA	40	65	6.2	17	56.8	7.1	37	12.0562	33	2.73718	1	2	2	1	1	2	S	LO	2012-13
64	ARGELATO	50	55	7.96	19	47	6.6	35	10.5463	40	3.79279	1	1	2	1	2	1	S	LO	2012-13
256	COSTANTE (MADIF 11)	39	60	7.88	19	47.4	7.4	35	10.6857	35	3.27542	1	2	2	1	2	1	S	LO	2012-13
278	DARDO	39	55	7.2	18	58	6.6	34	12.0375	39	3.23986	1	3	2	1	2	1	S	LO	2012-13
279	DARDO	40	55	10.1	20	43.4	6.5	23	13.3322	48	3.6003	1	1	2	2	2	2	H	LO	2012-13
280	DARDO	39	54	7.44	18	52.2	6.6	31	12.5073	42	3.35805	1	2	2	1	2	1	S	LO	2012-13
304	DUSI	41	67	7.2	21	68.4	6.1	34	13.0645	36	2.75556	2	3	3	1	1	1	S	LO	2012-13
305	DUSI 3	45	64	9.66	24	80	6.6	33	13.4586	46	3.41788	3	3	2	2	2	1	M	LO	2012-13
306	DUSI 3A	45	70	11	21	71	7.1	33	12.0904	52	4.30093	3	3	2	1	2	1	M	LO	2012-13
307	DUSI 3B	45	72	9.7	20	70.2	6.2	36	12.6934	35	2.75735	2	2	3	1	2	1	S	LO	2012-13
400	FRASSINO	39	57	n.a.	19	n.a.	6.9	36	11.84	34	2.87163	1	3	2	1	2	2	S	LO	2012-13
531	IMPETUOSO	39	65	n.a.	18	n.a.	6.8	39	12.5184	45	3.5947	1	2	3	1	2	1	S	LO	2012-13
545	IRNERIO	39	55	n.a.	19	n.a.	6.8	39	11.4891	48	4.17787	1	3	2	1	2	1	S	LO	2012-13
594	LIBELLULA	39	58	6.28	16	45.2	6.8	35	13.092	28	2.13871	1	3	2	1	1	1	S	LO	2012-13
595	LIBELLULA	45	47	7.8	21	61	6.6	26	12.6018	44	3.49157	2	3	2	1	2	1	S	LO	2012-13
627	LONTRA	39	47	7.2	18	45.6	6.6	22	13.0785	52	3.976	1	3	2	1	1	1	S	LO	2012-13
679	MARZOTTO	45	48	6.96	19	48.2	6.6	31	14.6343	54	3.68997	2	1	2	1	2	1	S	LO	2012-13
777	ORSO	45	63	8.9	19	45.4	6.6	41	12.3021	25	2.03218	1	1	2	3	2	1	S	LO	2012-13
1069	STRAMPELLI NAZARENO	37	70	8.04	18	44	7.1	37	10.7453	40	3.72257	1	1	2	3	2	1	S	LO	2012-13
1070	STRAMPELLI NAZARENO	37	64	8.8	18	54.2	6.5	38	12.3644	43	3.47773	1	1	2	3	2	1	S	LO	2012-13
2	ABANO	45	57	8.3	17	48.4	5.9	23	12.7339	35	2.74857	2	1	2	1	2	1	S	LO	2012-13
78	ARQUA'	45	57	6.64	19	41.4	7.2	36	11.7704	50	4.24794	1	3	3	1	2	1	M	LO	2012-13
153	BOLERO	45	60	7.4	17	44	6.3	40	10.76	38	3.53161	2	1	2	3	2	2	S	LO	2012-13
159	BRASILIA	45	47	6.8	18	56	6.2	24	13.1597	51	3.87548	1	3	3	1	2	1	M	LO	2012-13
200	CENTAURO	45	48	n.a.	n.a.	n.a.	n.a.	n.a.	n.a.	n.a.	n.a.	n.a.	n.a.	n.a.	n.a.	n.a.	n.a.	n.a.	LO	2012-13
212	CHIARANO	40	58	7.9	18	45	6.5	30	13.3283	49	3.67639	1	1	2	2	2	1	S	LO	2012-13
322	ERIDANO	39	57	7.7	19	47	6	29	10.2942	35	3.39999	1	3	2	1	2	1	M	LO	2012-13
330	ETRURIA	40	57	8.24	18	41.8	7.1	37	10.6082	31	2.92227	1	1	2	1	2	1	S	LO	2012-13
431	GEMINI	39	57	n.a.	21	n.a.	6.1	35	10.8517	34	3.13314	1	3	2	1	2	1	M	LO	2012-13
591	LEOPARDO	42	60	7.84	20	38.4	6.6	37	11.0921	34	3.06525	1	3	2	1	1	1	S	LO	2012-13
628	LORETO	42	75	6.86	18	29	6.5	44	11.8674	39	3.28631	1	1	2	3	1	1	H	LO	2012-13
629	LORETO	38	70	7.5	17	33.8	7.3	39	10.0025	32	3.19919	1	1	2	3	2	1	S	LO	2012-13
661	MANITAL	45	34	n.a.	n.a.	n.a.	n.a.	n.a.	n.a.	n.a.	n.a.	n.a.	n.a.	n.a.	n.a.	n.a.	n.a.	n.a.	LO	2012-13
696	MEC	42	55	8.8	18	60.8	6.2	27	12.7508	35	2.74492	1	3	2	1	2	2	S	LO	2012-13
769	ODERZO	42	58	8.14	20	38	6.5	34	12.3812	42	3.39223	1	3	2	1	2	1	S	LO	2012-13
796	PANDAS	39	50	7	19	25.2	7.3	42	12.9708	55	4.24029	1	1	2	3	2	1	M	LO	2012-13
966	SALMONE	45	56	8.5	20	61.2	7	36	13.9266	65	4.66732	1	3	2	1	1	1	M	LO	2012-13
44	APACHE	48	60	9.7	20	57.6	7	35	12.2545	54	4.40653	2	3	2	1	2	1	M	LO	2012-13
118	BARRA (MAESTRA)	50	54	8.08	18	37.6	6.1	23	14.63	44	3.00752	1	1	2	3	2	2	M	LO	2012-13
122	BELFIORE	39	56	7.48	18	54.6	6.4	36	11.33	51	4.50131	2	3	2	3	2	1	M	LO	2012-13
142	BILANCIA	38	47	7.4	17	45.8	7.2	34	11.3165	43	3.79976	2	1	2	3	2	1	S	LO	2012-13
221	COLFIORITO	38	56	n.a.	n.a.	n.a.	n.a.	n.a.	n.a.	n.a.	n.a.	1	3	2	3	2	1	H	LO	2012-13
401	FRECCIA	45	52	6.82	21	32.8	7.2	44	12.4338	52	4.18213	2	3	2	3	2	2	M	LO	2012-13
477	GOLIA	45	38	5.2	17	16.4	6.1	21	15.9094	44	2.76565	1	1	2	3	2	1	H	LO	2012-13
708	MIETI	45	44	n.a.	n.a.	n.a.	n.a.	n.a.	n.a.	n.a.	n.a.	2	3	2	3	2	1	M	LO	2012-13
715	MOL	39	68	6.7	17	47.6	6.4	37	12.2967	25	2.03306	1	3	3	1	1	1	S	LO	2012-13
961	SAGITTARIO	45	50	7.66	19	42.4	7.1	34	12.6181	55	4.35881	1	3	2	3	2	1	M	LO	2012-13
964	SALGEMMA	45	43	6.4	20	26.8	6.2	23	14.1793	52	3.66733	1	3	2	3	2	1	M	LO	2012-13
978	SANGIACOMO	45	65	7.24	18	30.8	6.8	47	12.2686	39	3.17885	1	3	2	3	2	2	S	LO	2012-13
1004	SERIO	39	65	8.9	18	49.8	6.8	39	10.4338	34	3.25865	1	1	2	3	2	1	M	LO	2012-13
1301	SOISSONS	45	72	7.58	18	47	7	41	10.1562	36	3.54462	2	1	2	3	2	1	S	LO	2012-13
1	A 416	45	57	8.8	18	50.6	6.5	34	12.0889	37	3.06066	1	3	2	3	2	2	M	LO	2012-13
1241	ALTAMIRA	48	68	8.4	18	57.2	7.1	47	11.6674	38	3.25695	3	3	2	3	2	1	M	LO	2012-13
1245	ANTILLE	48	63	8.08	20	53.8	6.5	43	9.92991	35	3.5247	2	3	2	3	2	1	M	LO	2012-13
1248	ARROCCO	39	63	8.3	18	41.6	6.4	42	11.0197	49	4.44659	1	3	2	3	2	1	M	LO	2012-13
81	ARTICO	47	63	8.4	21	65.6	6.4	30	12.421	40	3.22035	1	1	2	1	2	1	S	LO	2012-13
1250	AUBUSSON	48	65	9	20	56.8	6.3	32	10.4092	39	3.7467	1	3	2	2	2	1	M	LO	2012-13
1251	BANDERA	38	58	7.24	20	49.6	5.9	46	10.5777	41	3.87606	1	1	3	3	2	1	M	LO	2012-13
145	BLASCO	40	68	9.16	19	49.2	6.3	38	11.4355	43	3.76023	1	1	2	3	2	2	H	LO	2012-13
1253	BOLOGNA	45	60	8.56	18	46.6	6.5	33	14.1804	55	3.8786	1	1	2	3	2	1	M	LO	2012-13
158	BRAMANTE	45	70	10	18	57	6	39	11.2194	36	3.20873	1	1	2	3	2	1	S	LO	2012-13
165	BUON PASTOR	38	70	7.06	18	36.6	7.1	41	12.3803	49	3.95789	1	1	2	3	2	2	S	LO	2012-13
222	COLLEDORO	45	67	9.56	22	50.6	7	36	11.5337	38	3.29469	1	3	2	1	2	1	M	LO	2012-13
336	EXOTIC	45	63	9.16	18	53.6	7	44	11.6638	45	3.85809	2	3	2	3	2	1	M	LO	2012-13
464	GERONIMO	38	63	8.52	18	46.6	6.5	36	11.6453	33	2.83375	1	3	2	3	2	2	M	LO	2012-13
549	ISENGRAIN	45	58	8.5	19	41.6	6.6	39	11.0986	36	3.24364	3	1	2	3	2	1	M	LO	2012-13
793	PALESIO	37	60	8	17	43.2	6.9	44	12.2014	39	3.19636	1	1	2	3	2	1	M	LO	2012-13
794	PALLADIO	39	65	9.28	18	53	7.6	47	12.8628	53	4.12042	2	1	2	3	2	1	M	LO	2012-13
816	PR22R58	40	64	8.8	19	53.4	7.1	45	10.6159	42	3.95634	1	1	2	3	2	1	M	LO	2012-13
1304	SOLEHIO	45	50	8.16	18	33.4	6.9	38	12.6701	48	3.78843	2	1	2	3	2	1	M	LO	2012-13
1319	ZANZIBAR	45	50	7.24	18	38	6.3	34	11.7579	45	3.82721	1	1	2	3	2	1	M	LO	2012-13
HD	Heading date (days from 1st April)
PH	Plant height excluding awns (cm)
SL	Spike length (cm)
Sp/S	Spikelets/spike (n°)
Se/S	Seeds/spike (n°)
SeL	Seed length (mm)
TKW	1000-kernel weight (g)
PC	Protein content (% dm)
SSV	SDS sedimentation volume (mL)
sSSV	Specific SDS sedimentation volume
GH	Growth habit, juvenile
SS	Spike shape
SD	Spike density (n° spikelets per 10 cm length of spike)
AW	Awnedness
GC	Glume colour
SeC	Seed colour
Ha	Kernel hardness
n.a.	not available
